# Supplementary material for: N-{2-[2-(2-Cyano-4,6-di­nitro­phen­yl)diazen­yl]-5-(diethyl­amino)phen­yl}acetamide
Source: Acta Crystallogr Sect E Struct Rep Online. 2012 Sep 26;68(Pt 10):o3005. doi: 10.1107/S160053681203992X (PMC3470364; doi:10.1107/S160053681203992X)
Supplement: Supplementary file 1 [file e-68-o3005-sup1.cif]

##############################################################################
#                                                                            #
# This CIF contains the data in a paper accepted for publication in          #
# Acta Crystallographica Section E. It conforms to the requirements of       #
# Notes for Authors for Acta Crystallographica Section E, and has been       #
# peer reviewed under the auspices of the IUCr Commission on Journals.       #
#                                                                            #
# Full details of the Crystallographic Information File format               #
# are given in the paper "The Crystallographic Information File (CIF):       #
# a New Standard Archive File for Crystallography" by S. R. Hall, F. H.      #
# Allen and I. D. Brown [Acta Cryst. (1991), A47, 655-685].                  #
#                                                                            #
# The current version of the core CIF dictionary is obtainable from          #
# ftp://ftp.iucr.org/pub/cif_core.dic.                                       #
#                                                                            #
# Software is freely available for graphical display of the structure(s)     #
# in this CIF. For information consult the CIF software page                 #
# http://www.iucr.org/resources/cif/software.                                #
#                                                                            #
# This file may be used for bona fide research purposes within the           #
# scientific community so long as proper attribution is given to the journal # 
# article from which it was obtained.                                        #
#                                                                            #
##############################################################################
data_I
_audit_creation_method     SHELXL-97
_chemical_name_systematic
;
<i>N</i>-{2-[2-(2-Cyano-4,6-dinitrophenyl)diazenyl]-
5-(diethylamino)phenyl}acetamide
;
_chemical_name_common     ?
_chemical_formula_moiety     'C19 H19 N7 O5'
_chemical_formula_sum     'C19 H19 N7 O5'
_chemical_formula_iupac     'C19 H19 N7 O5'
_chemical_formula_weight     425.41
_chemical_melting_point     ?
_symmetry_cell_setting     monoclinic
_symmetry_space_group_name_H-M     'P 21/c'
_symmetry_space_group_name_Hall     '-P 2ybc'
loop_
    _symmetry_equiv_pos_as_xyz
    'x, y, z'
    '-x, y+1/2, -z+1/2'
    '-x, -y, -z'
    'x, -y-1/2, z-1/2'
_cell_length_a     5.0995(5)
_cell_length_b     30.792(3)
_cell_length_c     12.7211(11)
_cell_angle_alpha     90.00
_cell_angle_beta     93.5690(10)
_cell_angle_gamma     90.00
_cell_volume     1993.6(3)
_cell_formula_units_Z     4
_cell_measurement_reflns_used     1060
_cell_measurement_theta_min     2.649
_cell_measurement_theta_max     26.375
_cell_measurement_temperature     298(2)
_exptl_crystal_description     'prism'
_exptl_crystal_colour     'blue'
_exptl_crystal_size_max     0.37
_exptl_crystal_size_mid     0.11
_exptl_crystal_size_min     0.07
_exptl_crystal_density_diffrn     1.417
_exptl_crystal_density_meas     ?
_exptl_crystal_density_method     'not measured'
_exptl_crystal_F_000     888
_exptl_absorpt_coefficient_mu     0.106
_exptl_absorpt_correction_type     multi-scan
_exptl_absorpt_process_details     '(SADABS; Sheldrick, 1996)'
_exptl_absorpt_correction_T_min     0.9617
_exptl_absorpt_correction_T_max     0.9926
_exptl_special_details
;
;
_diffrn_ambient_temperature     298(2)
_diffrn_radiation_type     MoK\a
_diffrn_radiation_wavelength     0.71073
_diffrn_radiation_source     'fine-focus sealed tube'
_diffrn_radiation_monochromator     graphite
_diffrn_measurement_device_type     'Bruker SMART CCD area-detector'
_diffrn_measurement_method     '\f and \w scans'
_diffrn_detector_area_resol_mean     ?
_diffrn_reflns_number     10384
_diffrn_reflns_av_R_equivalents     0.1078
_diffrn_reflns_av_sigmaI/netI     0.1066
_diffrn_reflns_theta_min     2.55
_diffrn_reflns_theta_max     25.02
_diffrn_reflns_theta_full     25.02
_diffrn_measured_fraction_theta_max     0.997
_diffrn_measured_fraction_theta_full     0.997
_diffrn_reflns_limit_h_min     -6
_diffrn_reflns_limit_h_max     6
_diffrn_reflns_limit_k_min     -35
_diffrn_reflns_limit_k_max     36
_diffrn_reflns_limit_l_min     -15
_diffrn_reflns_limit_l_max     12
_diffrn_standards_interval_time     ?
_diffrn_standards_decay_%     0
_refine_special_details
;
Refinement of <i>F</i>^2^ against ALL reflections. The weighted <i>R</i>-factor
<i>wR</i> and goodness of fit <i>S</i> are based on <i>F</i>^2^, conventional
<i>R</i>-factors <i>R</i> are based on <i>F</i>, with <i>F</i> set to zero for
negative <i>F</i>^2^. The threshold expression of <i>F</i>^2^ >
\s(<i>F</i>^2^) is used only for calculating <i>R</i>-factors(gt) <i>etc</i>.
and is not relevant to the choice of reflections for refinement.
<i>R</i>-factors based on <i>F</i>^2^ are statistically about twice as large
as those based on <i>F</i>, and <i>R</i>- factors based on ALL data will be
even larger.
;
_reflns_number_total     3487
_reflns_number_gt     1453
_reflns_threshold_expression     I>2\s(I)
_refine_ls_structure_factor_coef     Fsqd
_refine_ls_matrix_type     full
_refine_ls_R_factor_all     0.1599
_refine_ls_R_factor_gt     0.0669
_refine_ls_wR_factor_gt     0.1327
_refine_ls_wR_factor_ref     0.1573
_refine_ls_goodness_of_fit_ref     1.000
_refine_ls_restrained_S_all     1.000
_refine_ls_number_reflns     3487
_refine_ls_number_parameters     311
_refine_ls_number_restraints     0
_refine_ls_hydrogen_treatment     constr
_refine_ls_weighting_scheme     calc
_refine_ls_weighting_details
                 'calc w=1/[\s^2^(Fo^2^)+(0.0376P)^2^] where P=(Fo^2^+2Fc^2^)/3'
_atom_sites_solution_hydrogens     geom
_atom_sites_solution_primary     direct
_atom_sites_solution_secondary     difmap
_refine_ls_shift/su_max     0.001
_refine_ls_shift/su_mean     0.000
_refine_diff_density_max     0.201
_refine_diff_density_min     -0.190
_refine_ls_extinction_method     none
_refine_ls_extinction_coef     ?
loop_
    _atom_type_symbol
    _atom_type_description
    _atom_type_scat_dispersion_real
    _atom_type_scat_dispersion_imag
    _atom_type_scat_source
    'C' 'C' 0.0033 0.0016
                         'International Tables Vol C Tables 4.2.6.8 and 6.1.1.4'
    'H' 'H' 0.0000 0.0000
                         'International Tables Vol C Tables 4.2.6.8 and 6.1.1.4'
    'N' 'N' 0.0061 0.0033
                         'International Tables Vol C Tables 4.2.6.8 and 6.1.1.4'
    'O' 'O' 0.0106 0.0060
                         'International Tables Vol C Tables 4.2.6.8 and 6.1.1.4'
_computing_data_collection     'SMART (Siemens, 1996)'
_computing_cell_refinement     'SAINT (Siemens, 1996)'
_computing_data_reduction     'SAINT (Siemens, 1996)'
_computing_structure_solution     'SHELXS97 (Sheldrick, 2008)'
_computing_structure_refinement     'SHELXL97 (Sheldrick, 2008)'
_computing_molecular_graphics     'ORTEP-3 (Farrugia, 1997)'
_computing_publication_material     'SHELXTL (Sheldrick, 2008)'
loop_
    _atom_site_type_symbol
    _atom_site_label
    _atom_site_fract_x
    _atom_site_fract_y
    _atom_site_fract_z
    _atom_site_U_iso_or_equiv
    _atom_site_adp_type
    _atom_site_calc_flag
    _atom_site_refinement_flags
    _atom_site_occupancy
    _atom_site_symmetry_multiplicity
    _atom_site_disorder_assembly
    _atom_site_disorder_group
    N N1 0.4053(6) 0.60751(10) 0.4507(2) 0.0579(9) Uani d . 1 1 . .
    N N2 0.5520(6) 0.63947(10) 0.4218(2) 0.0576(9) Uani d . 1 1 . .
    N N3 0.3410(6) 0.69052(10) 0.5644(2) 0.0574(9) Uani d . 1 1 . .
    H H3 0.4695 0.6863 0.5249 0.069 Uiso calc R 1 1 . .
    N N4 -0.2983(6) 0.61740(10) 0.7645(2) 0.0557(9) Uani d . 1 1 . .
    N N5 0.8292(11) 0.70338(16) 0.3319(4) 0.0671(14) Uani d P 0.686(7) 1 A 1
    C C19' 0.8292(11) 0.70338(16) 0.3319(4) 0.0671(14) Uani d P 0.314(7) 1 A 2
    N N6 1.2621(8) 0.59919(14) 0.1118(3) 0.0658(10) Uani d . 1 1 A .
    N N7 0.507(2) 0.5147(3) 0.3559(8) 0.091(3) Uani d P 0.686(7) 1 A 1
    N N7' 0.861(6) 0.7323(10) 0.367(2) 0.100(8) Uani d P 0.314(7) 1 A 2
    O O1 0.1396(6) 0.74446(9) 0.6539(2) 0.0863(10) Uani d . 1 1 . .
    O O2 0.6223(11) 0.72310(15) 0.3001(4) 0.0819(19) Uani d P 0.686(7) 1 A 1
    O O3 0.9997(16) 0.7223(4) 0.3842(9) 0.096(3) Uani d P 0.686(7) 1 A 1
    O O2' 0.410(2) 0.5311(5) 0.2877(9) 0.079(4) Uani d P 0.314(7) 1 A 2
    O O3' 0.697(3) 0.5215(4) 0.4102(9) 0.089(4) Uani d P 0.314(7) 1 A 2
    O O4 1.4090(6) 0.62839(10) 0.0872(2) 0.0829(10) Uani d . 1 1 . .
    O O5 1.2586(7) 0.56315(12) 0.0723(3) 0.1043(12) Uani d . 1 1 . .
    C C1 0.2380(8) 0.61505(12) 0.5298(3) 0.0485(10) Uani d . 1 1 . .
    C C2 0.1973(7) 0.65404(12) 0.5871(3) 0.0500(10) Uani d . 1 1 . .
    C C3 0.0152(8) 0.65415(13) 0.6638(3) 0.0567(11) Uani d . 1 1 . .
    H H3A -0.0135 0.6797 0.7003 0.068 Uiso calc R 1 1 . .
    C C4 -0.1276(8) 0.61654(13) 0.6879(3) 0.0526(10) Uani d . 1 1 . .
    C C5 -0.0889(8) 0.57806(13) 0.6280(3) 0.0596(11) Uani d . 1 1 . .
    H H5 -0.1853 0.5531 0.6401 0.071 Uiso calc R 1 1 . .
    C C6 0.0887(8) 0.57827(13) 0.5538(3) 0.0583(11) Uani d . 1 1 . .
    H H6 0.1140 0.5528 0.5165 0.070 Uiso calc R 1 1 . .
    C C7 0.3066(9) 0.73243(14) 0.5963(4) 0.0672(12) Uani d . 1 1 . .
    C C8 0.4882(9) 0.76442(13) 0.5484(4) 0.0805(14) Uani d . 1 1 . .
    H H8A 0.4524 0.7652 0.4735 0.121 Uiso calc R 1 1 . .
    H H8B 0.6671 0.7557 0.5642 0.121 Uiso calc R 1 1 . .
    H H8C 0.4608 0.7928 0.5771 0.121 Uiso calc R 1 1 . .
    C C9 -0.4391(8) 0.57792(14) 0.7952(3) 0.0706(13) Uani d . 1 1 . .
    H H9A -0.4896 0.5615 0.7321 0.085 Uiso calc R 1 1 . .
    H H9B -0.5990 0.5866 0.8270 0.085 Uiso calc R 1 1 . .
    C C10 -0.2868(11) 0.54915(15) 0.8696(4) 0.0994(17) Uani d . 1 1 . .
    H H10A -0.1265 0.5407 0.8395 0.149 Uiso calc R 1 1 . .
    H H10B -0.3886 0.5238 0.8831 0.149 Uiso calc R 1 1 . .
    H H10C -0.2465 0.5644 0.9345 0.149 Uiso calc R 1 1 . .
    C C11 -0.3232(8) 0.65583(13) 0.8310(3) 0.0612(11) Uani d . 1 1 . .
    H H11A -0.4893 0.6544 0.8640 0.073 Uiso calc R 1 1 . .
    H H11B -0.3265 0.6815 0.7868 0.073 Uiso calc R 1 1 . .
    C C12 -0.1039(9) 0.66039(14) 0.9157(3) 0.0769(13) Uani d . 1 1 . .
    H H12A -0.1042 0.6357 0.9618 0.115 Uiso calc R 1 1 . .
    H H12B -0.1297 0.6864 0.9554 0.115 Uiso calc R 1 1 . .
    H H12C 0.0614 0.6620 0.8837 0.115 Uiso calc R 1 1 . .
    C C13 0.7156(8) 0.62571(13) 0.3432(3) 0.0499(10) Uani d . 1 1 A .
    C C14 0.8682(8) 0.65840(13) 0.3000(3) 0.0521(10) Uani d . 1 1 . .
    C C15 1.0444(8) 0.65038(14) 0.2260(3) 0.0585(11) Uani d . 1 1 A .
    H H15 1.1451 0.6728 0.2006 0.070 Uiso calc R 1 1 . .
    C C16 1.0710(8) 0.60897(13) 0.1897(3) 0.0549(11) Uani d . 1 1 . .
    C C17 0.9265(8) 0.57544(14) 0.2275(3) 0.0620(12) Uani d . 1 1 A .
    H H17 0.9479 0.5473 0.2026 0.074 Uiso calc R 1 1 . .
    C C18 0.7464(8) 0.58378(13) 0.3040(3) 0.0539(11) Uani d . 1 1 . .
    C C19 0.6071(11) 0.54535(17) 0.3394(4) 0.0660(13) Uani d P 0.686(7) 1 A 1
    N N5' 0.6071(11) 0.54535(17) 0.3394(4) 0.0660(13) Uani d P 0.314(7) 1 A 2
loop_
    _atom_site_aniso_label
    _atom_site_aniso_U_11
    _atom_site_aniso_U_22
    _atom_site_aniso_U_33
    _atom_site_aniso_U_12
    _atom_site_aniso_U_13
    _atom_site_aniso_U_23
    N1 0.047(2) 0.064(2) 0.062(2) -0.0022(18) 0.0040(19) 0.0079(17)
    N2 0.049(2) 0.057(2) 0.067(2) -0.0032(18) 0.0078(18) 0.0001(17)
    N3 0.044(2) 0.055(2) 0.076(2) 0.0024(17) 0.0234(18) -0.0031(17)
    N4 0.040(2) 0.058(2) 0.071(2) -0.0015(17) 0.0138(18) 0.0028(18)
    N5 0.064(4) 0.064(3) 0.074(3) -0.009(3) 0.017(3) -0.010(2)
    C19' 0.064(4) 0.064(3) 0.074(3) -0.009(3) 0.017(3) -0.010(2)
    N6 0.063(3) 0.073(3) 0.063(3) 0.014(2) 0.020(2) -0.001(2)
    N7 0.102(8) 0.076(6) 0.098(7) -0.011(6) 0.025(6) -0.007(5)
    N7' 0.11(3) 0.087(18) 0.106(17) 0.003(16) 0.014(19) -0.014(12)
    O1 0.073(2) 0.068(2) 0.123(3) -0.0030(17) 0.052(2) -0.0156(18)
    O2 0.067(4) 0.067(3) 0.112(4) 0.025(3) 0.009(3) 0.003(3)
    O3 0.078(7) 0.091(6) 0.116(5) 0.001(5) -0.021(5) -0.022(4)
    O2' 0.066(9) 0.094(9) 0.075(9) -0.006(7) -0.013(6) -0.001(7)
    O3' 0.088(11) 0.080(8) 0.097(10) 0.002(7) -0.001(7) 0.035(7)
    O4 0.066(2) 0.088(2) 0.099(2) -0.0012(18) 0.0371(19) 0.0119(18)
    O5 0.112(3) 0.088(3) 0.120(3) 0.001(2) 0.060(2) -0.023(2)
    C1 0.041(3) 0.054(2) 0.052(3) 0.004(2) 0.011(2) 0.001(2)
    C2 0.036(3) 0.053(3) 0.062(3) -0.004(2) 0.007(2) 0.007(2)
    C3 0.046(3) 0.059(3) 0.066(3) 0.004(2) 0.009(2) 0.003(2)
    C4 0.037(3) 0.060(3) 0.061(3) -0.001(2) 0.006(2) 0.003(2)
    C5 0.051(3) 0.062(3) 0.067(3) -0.010(2) 0.014(2) 0.002(2)
    C6 0.054(3) 0.058(3) 0.064(3) -0.003(2) 0.008(2) 0.001(2)
    C7 0.054(3) 0.064(3) 0.085(3) -0.005(3) 0.019(3) -0.006(2)
    C8 0.069(3) 0.067(3) 0.109(4) -0.012(3) 0.037(3) -0.004(2)
    C9 0.053(3) 0.074(3) 0.088(3) -0.008(2) 0.027(3) 0.001(3)
    C10 0.122(5) 0.080(4) 0.097(4) -0.006(3) 0.015(3) 0.019(3)
    C11 0.045(3) 0.061(3) 0.080(3) 0.005(2) 0.025(2) -0.002(2)
    C12 0.060(3) 0.084(3) 0.086(3) 0.004(3) 0.005(3) -0.016(2)
    C13 0.045(3) 0.057(3) 0.048(3) 0.004(2) 0.004(2) -0.005(2)
    C14 0.043(3) 0.057(3) 0.057(3) 0.003(2) 0.007(2) -0.004(2)
    C15 0.048(3) 0.068(3) 0.060(3) -0.001(2) 0.008(2) 0.004(2)
    C16 0.052(3) 0.058(3) 0.057(3) 0.001(2) 0.012(2) 0.000(2)
    C17 0.056(3) 0.065(3) 0.066(3) 0.003(2) 0.011(2) -0.004(2)
    C18 0.046(3) 0.059(3) 0.057(3) -0.005(2) 0.006(2) 0.007(2)
    C19 0.059(4) 0.069(3) 0.070(4) 0.000(3) 0.013(3) 0.000(3)
    N5' 0.059(4) 0.069(3) 0.070(4) 0.000(3) 0.013(3) 0.000(3)
_geom_special_details
;
All s.u.'s (except the s.u. in the dihedral angle between two l.s. planes)
are estimated using the full covariance matrix. The cell s.u.'s are taken
into account individually in the estimation of s.u.'s in distances, angles
and torsion angles; correlations between s.u.'s in cell parameters are only
used when they are defined by crystal symmetry. An approximate (isotropic)
treatment of cell s.u.'s is used for estimating s.u.'s involving l.s.
planes.
;
loop_
    _geom_bond_atom_site_label_1
    _geom_bond_atom_site_label_2
    _geom_bond_site_symmetry_2
    _geom_bond_distance
    _geom_bond_publ_flag
    N1 N2 . 1.303(4) ?
    N1 C1 . 1.379(4) ?
    N2 C13 . 1.407(4) ?
    N3 C7 . 1.367(5) ?
    N3 C2 . 1.382(4) ?
    N3 H3 . 0.8600 ?
    N4 C4 . 1.347(4) ?
    N4 C11 . 1.465(4) ?
    N4 C9 . 1.477(5) ?
    N5 O3 . 1.211(12) ?
    N5 O2 . 1.262(7) ?
    N5 C14 . 1.460(6) ?
    N6 O5 . 1.218(4) ?
    N6 O4 . 1.224(4) ?
    N6 C16 . 1.464(5) ?
    N7 C19 . 1.099(8) ?
    O1 C7 . 1.215(4) ?
    C1 C6 . 1.409(5) ?
    C1 C2 . 1.426(5) ?
    C2 C3 . 1.388(5) ?
    C3 C4 . 1.412(5) ?
    C3 H3A . 0.9300 ?
    C4 C5 . 1.429(5) ?
    C5 C6 . 1.349(5) ?
    C5 H5 . 0.9300 ?
    C6 H6 . 0.9300 ?
    C7 C8 . 1.506(5) ?
    C8 H8A . 0.9600 ?
    C8 H8B . 0.9600 ?
    C8 H8C . 0.9600 ?
    C9 C10 . 1.481(6) ?
    C9 H9A . 0.9700 ?
    C9 H9B . 0.9700 ?
    C10 H10A . 0.9600 ?
    C10 H10B . 0.9600 ?
    C10 H10C . 0.9600 ?
    C11 C12 . 1.510(5) ?
    C11 H11A . 0.9700 ?
    C11 H11B . 0.9700 ?
    C12 H12A . 0.9600 ?
    C12 H12B . 0.9600 ?
    C12 H12C . 0.9600 ?
    C13 C18 . 1.396(5) ?
    C13 C14 . 1.405(5) ?
    C14 C15 . 1.364(5) ?
    C15 C16 . 1.366(5) ?
    C15 H15 . 0.9300 ?
    C16 C17 . 1.373(5) ?
    C17 C18 . 1.403(5) ?
    C17 H17 . 0.9300 ?
    C18 C19 . 1.465(6) ?
loop_
    _geom_angle_atom_site_label_1
    _geom_angle_atom_site_label_2
    _geom_angle_atom_site_label_3
    _geom_angle_site_symmetry_1
    _geom_angle_site_symmetry_3
    _geom_angle
    _geom_angle_publ_flag
    N2 N1 C1 . . 118.1(3) ?
    N1 N2 C13 . . 110.4(3) ?
    C7 N3 C2 . . 128.8(3) ?
    C7 N3 H3 . . 115.6 ?
    C2 N3 H3 . . 115.6 ?
    C4 N4 C11 . . 121.1(3) ?
    C4 N4 C9 . . 121.4(3) ?
    C11 N4 C9 . . 116.8(3) ?
    O3 N5 O2 . . 120.2(8) ?
    O3 N5 C14 . . 120.2(7) ?
    O2 N5 C14 . . 119.5(5) ?
    O5 N6 O4 . . 123.9(4) ?
    O5 N6 C16 . . 118.3(4) ?
    O4 N6 C16 . . 117.8(4) ?
    N1 C1 C6 . . 113.0(3) ?
    N1 C1 C2 . . 129.1(3) ?
    C6 C1 C2 . . 117.9(4) ?
    N3 C2 C3 . . 122.1(3) ?
    N3 C2 C1 . . 118.8(3) ?
    C3 C2 C1 . . 119.1(3) ?
    C2 C3 C4 . . 121.8(4) ?
    C2 C3 H3A . . 119.1 ?
    C4 C3 H3A . . 119.1 ?
    N4 C4 C3 . . 120.4(4) ?
    N4 C4 C5 . . 121.3(4) ?
    C3 C4 C5 . . 118.3(4) ?
    C6 C5 C4 . . 119.4(4) ?
    C6 C5 H5 . . 120.3 ?
    C4 C5 H5 . . 120.3 ?
    C5 C6 C1 . . 123.4(4) ?
    C5 C6 H6 . . 118.3 ?
    C1 C6 H6 . . 118.3 ?
    O1 C7 N3 . . 125.0(4) ?
    O1 C7 C8 . . 121.1(4) ?
    N3 C7 C8 . . 113.8(4) ?
    C7 C8 H8A . . 109.5 ?
    C7 C8 H8B . . 109.5 ?
    H8A C8 H8B . . 109.5 ?
    C7 C8 H8C . . 109.5 ?
    H8A C8 H8C . . 109.5 ?
    H8B C8 H8C . . 109.5 ?
    N4 C9 C10 . . 114.7(4) ?
    N4 C9 H9A . . 108.6 ?
    C10 C9 H9A . . 108.6 ?
    N4 C9 H9B . . 108.6 ?
    C10 C9 H9B . . 108.6 ?
    H9A C9 H9B . . 107.6 ?
    C9 C10 H10A . . 109.5 ?
    C9 C10 H10B . . 109.5 ?
    H10A C10 H10B . . 109.5 ?
    C9 C10 H10C . . 109.5 ?
    H10A C10 H10C . . 109.5 ?
    H10B C10 H10C . . 109.5 ?
    N4 C11 C12 . . 113.6(3) ?
    N4 C11 H11A . . 108.8 ?
    C12 C11 H11A . . 108.8 ?
    N4 C11 H11B . . 108.8 ?
    C12 C11 H11B . . 108.8 ?
    H11A C11 H11B . . 107.7 ?
    C11 C12 H12A . . 109.5 ?
    C11 C12 H12B . . 109.5 ?
    H12A C12 H12B . . 109.5 ?
    C11 C12 H12C . . 109.5 ?
    H12A C12 H12C . . 109.5 ?
    H12B C12 H12C . . 109.5 ?
    C18 C13 C14 . . 116.4(4) ?
    C18 C13 N2 . . 128.1(4) ?
    C14 C13 N2 . . 115.5(3) ?
    C15 C14 C13 . . 123.1(4) ?
    C15 C14 N5 . . 118.1(4) ?
    C13 C14 N5 . . 118.8(4) ?
    C14 C15 C16 . . 119.0(4) ?
    C14 C15 H15 . . 120.5 ?
    C16 C15 H15 . . 120.5 ?
    C15 C16 C17 . . 121.1(4) ?
    C15 C16 N6 . . 120.3(4) ?
    C17 C16 N6 . . 118.5(4) ?
    C16 C17 C18 . . 119.6(4) ?
    C16 C17 H17 . . 120.2 ?
    C18 C17 H17 . . 120.2 ?
    C13 C18 C17 . . 120.7(4) ?
    C13 C18 C19 . . 124.7(4) ?
    C17 C18 C19 . . 114.6(4) ?
    N7 C19 C18 . . 172.6(7) ?
loop_
    _geom_torsion_atom_site_label_1
    _geom_torsion_atom_site_label_2
    _geom_torsion_atom_site_label_3
    _geom_torsion_atom_site_label_4
    _geom_torsion_site_symmetry_1
    _geom_torsion_site_symmetry_2
    _geom_torsion_site_symmetry_3
    _geom_torsion_site_symmetry_4
    _geom_torsion
    _geom_torsion_publ_flag
    C1 N1 N2 C13 . . . . 178.1(3) ?
    N2 N1 C1 C6 . . . . 179.7(3) ?
    N2 N1 C1 C2 . . . . 0.4(6) ?
    C7 N3 C2 C3 . . . . -11.5(6) ?
    C7 N3 C2 C1 . . . . 168.6(4) ?
    N1 C1 C2 N3 . . . . -0.5(6) ?
    C6 C1 C2 N3 . . . . -179.7(4) ?
    N1 C1 C2 C3 . . . . 179.6(4) ?
    C6 C1 C2 C3 . . . . 0.4(5) ?
    N3 C2 C3 C4 . . . . -178.8(3) ?
    C1 C2 C3 C4 . . . . 1.1(6) ?
    C11 N4 C4 C3 . . . . -5.6(6) ?
    C9 N4 C4 C3 . . . . -176.6(4) ?
    C11 N4 C4 C5 . . . . 175.4(4) ?
    C9 N4 C4 C5 . . . . 4.4(6) ?
    C2 C3 C4 N4 . . . . 178.4(4) ?
    C2 C3 C4 C5 . . . . -2.6(6) ?
    N4 C4 C5 C6 . . . . -178.4(4) ?
    C3 C4 C5 C6 . . . . 2.6(6) ?
    C4 C5 C6 C1 . . . . -1.2(6) ?
    N1 C1 C6 C5 . . . . -179.6(4) ?
    C2 C1 C6 C5 . . . . -0.3(6) ?
    C2 N3 C7 O1 . . . . 1.6(7) ?
    C2 N3 C7 C8 . . . . -175.1(4) ?
    C4 N4 C9 C10 . . . . 82.3(5) ?
    C11 N4 C9 C10 . . . . -89.0(5) ?
    C4 N4 C11 C12 . . . . -77.3(5) ?
    C9 N4 C11 C12 . . . . 94.0(4) ?
    N1 N2 C13 C18 . . . . -5.6(5) ?
    N1 N2 C13 C14 . . . . 175.2(3) ?
    C18 C13 C14 C15 . . . . -2.0(6) ?
    N2 C13 C14 C15 . . . . 177.4(4) ?
    C18 C13 C14 N5 . . . . 175.3(4) ?
    N2 C13 C14 N5 . . . . -5.4(6) ?
    O3 N5 C14 C15 . . . . -70.7(8) ?
    O2 N5 C14 C15 . . . . 105.7(5) ?
    O3 N5 C14 C13 . . . . 111.9(7) ?
    O2 N5 C14 C13 . . . . -71.7(6) ?
    C13 C14 C15 C16 . . . . 1.7(6) ?
    N5 C14 C15 C16 . . . . -175.6(4) ?
    C14 C15 C16 C17 . . . . -1.0(6) ?
    C14 C15 C16 N6 . . . . -178.8(4) ?
    O5 N6 C16 C15 . . . . -171.5(4) ?
    O4 N6 C16 C15 . . . . 5.6(6) ?
    O5 N6 C16 C17 . . . . 10.6(6) ?
    O4 N6 C16 C17 . . . . -172.3(4) ?
    C15 C16 C17 C18 . . . . 0.6(6) ?
    N6 C16 C17 C18 . . . . 178.5(4) ?
    C14 C13 C18 C17 . . . . 1.6(6) ?
    N2 C13 C18 C17 . . . . -177.7(4) ?
    C14 C13 C18 C19 . . . . 179.5(4) ?
    N2 C13 C18 C19 . . . . 0.3(7) ?
    C16 C17 C18 C13 . . . . -1.0(6) ?
    C16 C17 C18 C19 . . . . -179.1(4) ?
loop_
    _geom_hbond_atom_site_label_D
    _geom_hbond_atom_site_label_H
    _geom_hbond_atom_site_label_A
    _geom_hbond_site_symmetry_A
    _geom_hbond_distance_DH
    _geom_hbond_distance_HA
    _geom_hbond_distance_DA
    _geom_hbond_angle_DHA
    _geom_hbond_publ_flag
    N3 H3 N2 . 0.86 2.011 2.676(4) 133.41 yes
data_global
_journal_data_validation_number     ?
_journal_date_recd_electronic     2012-07-22
_journal_date_accepted     2012-09-20
_journal_name_full     'Acta Crystallographica, Section E'
_journal_year     2012
_journal_volume     68
_journal_issue     10
_journal_page_first     o3005
_journal_page_last     o3005
_journal_paper_category     QO
_journal_paper_doi     10.1107/S160053681203992X
_journal_coeditor_code     AA2072
_publ_contact_author_name     'Lu, Lihua'
_publ_contact_author_address
;
College of Chemistry & Pharmaceutical Sciences,
Qingdao Agricultural University,
Qingdao 266109, People's Republic of China
;
_publ_contact_author_email     lhedlut2002@yahoo.com.cn
_publ_contact_author_fax     ?
_publ_contact_author_phone     ?
_publ_section_title
;\
<i>N</i>-{2-[2-(2-Cyano-4,6-dinitrophenyl)diazenyl]-\
5-(diethylamino)phenyl}acetamide
;
loop_
    _publ_author_name
    _publ_author_address
    'Lu, Lihua'
;
College of Chemistry and Pharmaceutical Sciences,
Qingdao Agricultural University,
Qingdao 266109
People's Republic of China
;
