# Supplementary material for: N-{2-[2-(2-Cyano-4,6-di­nitro­phen­yl)diazen­yl]-5-(diethyl­amino)phen­yl}acetamide
Source: Acta Crystallogr Sect E Struct Rep Online. 2012 Sep 26;68(Pt 10):o3005. doi: 10.1107/S160053681203992X (PMC3470364; doi:10.1107/S160053681203992X)
Supplement: Supplementary file 2 [file e-68-o3005-Isup2.hkl]

# 
# h,k,l, Fc-squared, Fo-squared, sigma(Fo-squared) and status flag 
# 
data_I
_shelx_title ' 101122a in P2(1)/c' 
_shelx_refln_list_code          4 
_shelx_F_calc_maximum      296.88 
_exptl_crystal_F_000       888.00 
_reflns_d_resolution_high  0.8403 
 
loop_ 
 _symmetry_equiv_pos_as_xyz 
 'x, y, z' 
 '-x, y+1/2, -z+1/2' 
 '-x, -y, -z' 
 'x, -y-1/2, z-1/2' 
 
_cell_length_a     5.0995 
_cell_length_b    30.7917 
_cell_length_c    12.7211 
_cell_angle_alpha  90.000 
_cell_angle_beta   93.569 
_cell_angle_gamma  90.000 
 
_shelx_F_squared_multiplier     1.000 
 
loop_ 
 _refln_index_h 
 _refln_index_k 
 _refln_index_l 
 _refln_F_squared_calc 
 _refln_F_squared_meas 
 _refln_F_squared_sigma 
 _refln_observed_status 
   1   0   0        0.80      -15.12     20.33 o 
   2   0   0       44.33       39.10     29.72 o 
   3   0   0      196.48      222.63     49.53 o 
   4   0   0       56.80       52.66     41.19 o 
   5   0   0      103.75       89.68     36.50 o 
   6   0   0       36.77       19.81     46.92 o 
   1   1   0       69.74       62.78     15.12 o 
   2   1   0      114.61       98.02     23.09 o 
   3   1   0       15.11        9.70     19.23 o 
   4   1   0        0.47       -7.60     21.71 o 
   5   1   0       33.90       58.07     27.53 o 
   6   1   0      119.41       97.12     28.49 o 
   1   2   0     1375.34     1462.58    131.59 o 
   2   2   0      123.22      145.98     23.98 o 
   3   2   0        5.17      -16.82     13.05 o 
   4   2   0       53.62       35.86     16.05 o 
   5   2   0        0.73       -9.38     27.28 o 
   6   2   0      146.21       86.76     28.20 o 
   1   3   0     1341.55     1482.85     43.35 o 
   2   3   0       10.03       15.12     12.04 o 
   3   3   0       12.69        4.46     11.99 o 
   4   3   0      159.45      153.91     22.75 o 
   5   3   0       14.69       19.29     33.37 o 
   6   3   0      151.40      119.58     31.75 o 
   0   4   0    30532.84    24390.20    382.95 o 
   1   4   0     1742.47     1857.14     40.80 o 
   2   4   0      237.99      220.89     23.05 o 
   3   4   0      134.73      117.47     20.69 o 
   4   4   0       15.28        0.14     17.08 o 
   5   4   0       11.54       24.53     23.75 o 
   6   4   0       91.25       77.65     28.26 o 
   1   5   0      111.99      164.98     52.53 o 
   2   5   0      591.70      563.85     24.71 o 
   3   5   0      151.36      147.73     17.13 o 
   4   5   0       46.73       61.18     22.63 o 
   5   5   0      104.09      151.43     29.12 o 
   6   5   0      278.43      305.04     64.14 o 
   0   6   0    10570.90     8246.67    106.36 o 
   1   6   0        0.95        3.23      9.81 o 
   2   6   0      494.01      556.31     24.01 o 
   3   6   0       14.19        1.46     14.71 o 
   4   6   0        6.34        0.05     14.47 o 
   5   6   0       66.14       83.25     28.18 o 
   1   7   0     2802.22     2626.42     99.61 o 
   2   7   0       44.39       64.33     14.64 o 
   3   7   0      286.31      317.43     37.63 o 
   4   7   0       54.98       38.85     18.49 o 
   5   7   0        5.35       16.84     26.63 o 
   0   8   0     2586.28     2528.32    214.55 o 
   1   8   0     1787.00     1734.69    126.22 o 
   2   8   0       61.88       33.08     11.53 o 
   3   8   0       29.27       21.65     13.60 o 
   4   8   0       40.21       49.74     18.82 o 
   5   8   0        8.55       -3.48     23.41 o 
   1   9   0       94.20      105.12     11.85 o 
   2   9   0     1777.22     1957.25     98.07 o 
   3   9   0      142.10      128.30     19.61 o 
   4   9   0      141.05      113.32     21.68 o 
   5   9   0       52.01       44.42     26.42 o 
   0  10   0     3956.18     3306.13    344.89 o 
   1  10   0      434.98      452.40     35.11 o 
   2  10   0      345.25      378.08     18.19 o 
   3  10   0       24.72       17.88     12.45 o 
   4  10   0        2.27       -8.23     13.49 o 
   5  10   0        4.58       -0.57     17.85 o 
   1  11   0       33.62       22.45      9.83 o 
   2  11   0      989.23     1001.10    105.43 o 
   3  11   0      598.92      582.68     34.54 o 
   4  11   0        0.14      -11.75     17.04 o 
   5  11   0       32.31       49.80     23.78 o 
   0  12   0       98.09       86.05     13.45 o 
   1  12   0     3682.30     3441.86    119.27 o 
   2  12   0      357.36      367.47     23.66 o 
   3  12   0      277.32      261.40     24.83 o 
   4  12   0        1.98       15.43     18.09 o 
   5  12   0       62.19       55.05     47.97 o 
   1  13   0     1122.07      938.56     94.03 o 
   2  13   0        0.64        3.12     10.12 o 
   3  13   0       55.57       47.83     16.46 o 
   4  13   0       21.58       12.17     17.83 o 
   5  13   0        0.92        0.67     25.75 o 
   0  14   0      269.94      226.01     23.72 o 
   1  14   0      281.31      270.88     17.43 o 
   2  14   0      814.49      813.90     35.26 o 
   3  14   0        8.05        0.60     10.93 o 
   4  14   0       40.95       49.78     24.39 o 
   5  14   0       11.20       28.15     48.49 o 
   1  15   0      770.50      827.05    105.90 o 
   2  15   0       39.11       46.55     14.15 o 
   3  15   0      207.04      219.55     23.84 o 
   4  15   0       29.69       36.50     18.75 o 
   5  15   0        1.53       71.43     59.96 o 
   0  16   0       23.31       14.11     10.27 o 
   1  16   0      618.48      689.97     92.62 o 
   2  16   0      333.09      302.49     26.81 o 
   3  16   0       11.95       30.03     28.22 o 
   4  16   0       11.42        1.77     16.44 o 
   5  16   0       49.83       60.60     26.88 o 
   1  17   0       39.11       30.87      7.95 o 
   2  17   0       48.12       48.15     13.84 o 
   3  17   0       41.44       50.88     20.26 o 
   4  17   0        5.25        7.46     17.87 o 
   5  17   0      231.29      115.75     31.54 o 
   0  18   0      130.68      113.30     17.65 o 
   1  18   0       64.32       72.89     12.66 o 
   2  18   0      151.98      167.22     31.98 o 
   3  18   0      117.27      132.49     23.80 o 
   4  18   0        0.01       -3.24     20.14 o 
   5  18   0        0.49       18.29     23.41 o 
   1  19   0       56.48       48.00     12.21 o 
   2  19   0       58.15       29.45     12.68 o 
   3  19   0       17.56       19.45     16.16 o 
   4  19   0       93.38       67.99     21.67 o 
   5  19   0       19.02       13.38     32.33 o 
   0  20   0        3.56        1.04     15.64 o 
   1  20   0      105.61       90.55     14.35 o 
   2  20   0       37.99       39.88     12.87 o 
   3  20   0       33.52       49.08     27.91 o 
   4  20   0        0.00        7.69     18.14 o 
   5  20   0       52.92       26.63     28.01 o 
   1  21   0      302.23      300.96     23.44 o 
   2  21   0        2.38       -3.15     11.72 o 
   3  21   0        0.47       -6.75     13.91 o 
   4  21   0        0.18        0.92     15.76 o 
   0  22   0      835.87      876.96     64.65 o 
   1  22   0      886.21      815.83     76.10 o 
   2  22   0       40.53       50.99     17.10 o 
   3  22   0       76.37       81.50     19.56 o 
   4  22   0       16.19       16.90     18.04 o 
   1  23   0      358.93      372.23     35.51 o 
   2  23   0       15.99       28.65     12.75 o 
   3  23   0        4.25       21.13     17.51 o 
   4  23   0       79.69       58.15     24.17 o 
   0  24   0        5.75       -4.17     19.81 o 
   1  24   0      102.98      122.43     18.63 o 
   2  24   0       21.98        9.58     13.01 o 
   3  24   0       73.21       63.81     20.97 o 
   4  24   0       14.84        5.92     18.98 o 
   1  25   0      248.03      312.94     27.35 o 
   2  25   0       41.45       25.98     14.95 o 
   3  25   0       13.88       16.96     20.10 o 
   4  25   0        1.48       -3.80     15.56 o 
   0  26   0     1449.45     1544.33     93.33 o 
   1  26   0      161.72      197.06     23.32 o 
   2  26   0        0.33      -11.90     11.58 o 
   3  26   0       49.32       56.11     18.96 o 
   4  26   0       12.51       32.99     16.53 o 
   1  27   0      260.61      225.91     39.53 o 
   2  27   0        9.18        7.14     16.12 o 
   3  27   0        0.22       -8.47     13.92 o 
   4  27   0       15.34       16.62     21.93 o 
   0  28   0       97.29       93.85     36.50 o 
   1  28   0       19.98       31.00     14.66 o 
   2  28   0      125.04       96.21     21.07 o 
   3  28   0        4.79       -2.50     14.03 o 
   1  29   0        5.75       -0.04     12.58 o 
   2  29   0      108.96      101.96     21.89 o 
   3  29   0        1.65        2.31     14.49 o 
   0  30   0      209.18      184.57     39.10 o 
   1  30   0       51.22       38.01     19.74 o 
   2  30   0        0.34        4.67     14.75 o 
   3  30   0        4.39        2.12     14.84 o 
   1  31   0        5.83       -6.18     14.56 o 
   2  31   0       27.47       24.00     16.12 o 
   3  31   0        7.18       32.53     18.76 o 
   0  32   0       21.27       42.75     31.28 o 
   1  32   0        8.16       -0.56     14.85 o 
   2  32   0       47.09       22.89     15.84 o 
   1  33   0       13.73        6.17     15.61 o 
   2  33   0        0.44        7.30     12.90 o 
   0  34   0       16.82       33.89     23.98 o 
   1  34   0        0.45        9.66     17.74 o 
   2  34   0       27.31       27.10     13.81 o 
   1  35   0        1.58        0.70     14.21 o 
   0  36   0        0.92        5.74     18.77 o 
   1  36   0        0.13       -3.02     15.51 o 
  -6   1   1        3.94       31.75     26.98 o 
  -5   1   1        0.93       -8.92     21.55 o 
  -4   1   1      117.99       74.92     24.69 o 
  -3   1   1      282.46      368.78     34.06 o 
  -2   1   1      898.94     1019.48     44.40 o 
  -1   1   1      920.08     1000.73    110.53 o 
   1   1   1      886.70      917.64     31.46 o 
   2   1   1       80.88       71.50     23.17 o 
   3   1   1        2.70      145.37     28.04 o 
   4   1   1        1.51        0.18     19.96 o 
   5   1   1       12.81       -0.39     22.41 o 
   6   1   1       21.30       -0.57     22.60 o 
  -6   2   1        4.96       42.03     25.61 o 
  -5   2   1        0.08       -9.91     25.03 o 
  -4   2   1       63.88       68.77     25.06 o 
  -3   2   1       44.65       42.82     16.15 o 
  -2   2   1      372.76      350.10     55.79 o 
  -1   2   1       31.19       16.91      8.22 o 
   1   2   1        7.17       10.19      7.70 o 
   2   2   1        4.77       42.35     36.53 o 
   3   2   1        1.88       88.05     63.80 o 
   4   2   1        0.77      -12.66     18.28 o 
   5   2   1       72.26       48.86     27.81 o 
   6   2   1      155.75      145.00     35.16 o 
  -6   3   1        9.82       32.61     27.15 o 
  -5   3   1       13.59       23.08     22.73 o 
  -4   3   1       76.98       74.76     28.05 o 
  -3   3   1      105.47      108.65     22.68 o 
  -2   3   1      330.85      413.54     65.17 o 
  -1   3   1      436.39      501.38     44.20 o 
   0   3   1     2945.54     2228.38     37.54 o 
   1   3   1       18.71       19.66      6.68 o 
   2   3   1     1118.36     1222.07     35.93 o 
   3   3   1      139.35      160.72     21.64 o 
   4   3   1      424.64      366.21     35.71 o 
   5   3   1       73.03       52.07     29.49 o 
  -6   4   1        3.39       25.48     27.81 o 
  -5   4   1       13.01       13.23     21.53 o 
  -4   4   1       20.37       10.51     15.07 o 
  -3   4   1     1692.28     2058.67     69.13 o 
  -2   4   1      132.27      139.81     19.20 o 
  -1   4   1     3331.94     3813.43    105.88 o 
   0   4   1      260.44      225.49     25.74 o 
   1   4   1     1411.86     1463.33     39.21 o 
   2   4   1      779.67      855.40     75.29 o 
   3   4   1       34.13       49.49     15.14 o 
   4   4   1      310.31      288.97     45.75 o 
   5   4   1        6.65       21.97     22.41 o 
  -6   5   1       14.56       35.53     27.60 o 
  -5   5   1       14.16        9.24     24.68 o 
  -4   5   1        0.22       11.96     15.30 o 
  -3   5   1     1193.59     1318.59     46.51 o 
  -2   5   1      294.27      347.98     27.47 o 
  -1   5   1     3264.79     3532.26    351.49 o 
   0   5   1      877.25      799.38     48.84 o 
   1   5   1     6323.91     6058.34    217.70 o 
   2   5   1       92.24      104.64     13.88 o 
   3   5   1        0.66       -1.83     14.37 o 
   4   5   1        5.07       22.32     20.56 o 
   5   5   1       52.06       59.49     23.71 o 
  -5   6   1        5.72       -8.95     19.40 o 
  -4   6   1       19.51        6.31     14.81 o 
  -3   6   1       80.11      112.37     17.23 o 
  -2   6   1      453.86      476.94     37.94 o 
  -1   6   1      108.21      109.95     13.01 o 
   0   6   1      974.33      879.96     63.85 o 
   1   6   1        5.27        4.03      7.14 o 
   2   6   1      141.24      134.36     15.65 o 
   3   6   1      182.04      223.49     22.35 o 
   4   6   1      170.06      177.14     24.29 o 
   5   6   1       18.04       96.58     53.92 o 
  -5   7   1       81.35       76.12     20.61 o 
  -4   7   1       68.90       41.26     17.08 o 
  -3   7   1     1004.63     1046.20     44.08 o 
  -2   7   1      162.58      131.82     12.43 o 
  -1   7   1     6425.27     7614.28    141.33 o 
   0   7   1       53.19       37.96      6.45 o 
   1   7   1       92.80       69.61     12.11 o 
   2   7   1      233.92      251.44     17.60 o 
   3   7   1       28.98       44.66     15.73 o 
   4   7   1      925.92     1024.87     47.03 o 
   5   7   1        0.02       33.57     37.43 o 
  -5   8   1       35.87       35.07     19.43 o 
  -4   8   1       67.58       71.85     21.51 o 
  -3   8   1      721.86      735.08     98.45 o 
  -2   8   1     2377.88     2774.76    105.36 o 
  -1   8   1      120.19      107.50     10.87 o 
   0   8   1     1050.18      959.50     51.02 o 
   1   8   1     2292.17     2221.00     94.77 o 
   2   8   1       94.86      103.97     14.97 o 
   3   8   1        3.35       14.74     13.68 o 
   4   8   1      188.49      186.99     24.60 o 
   5   8   1       14.58       10.61     19.58 o 
  -5   9   1        5.19       27.80     19.16 o 
  -4   9   1        2.17       -4.65     13.60 o 
  -3   9   1       20.60        9.63      9.74 o 
  -2   9   1     1788.92     2373.63     49.66 o 
  -1   9   1      247.49      226.84     13.89 o 
   0   9   1     3195.51     2847.34    167.42 o 
   1   9   1        4.29        3.43      7.85 o 
   2   9   1       40.14       32.21     12.32 o 
   3   9   1      452.82      464.77     47.79 o 
   4   9   1        0.31      -13.15     13.81 o 
   5   9   1        3.04       16.93     18.98 o 
  -5  10   1       64.81       50.22     22.64 o 
  -4  10   1        3.07       -4.21     16.63 o 
  -3  10   1      367.90      361.15     28.97 o 
  -2  10   1     3099.13     3316.07     41.99 o 
  -1  10   1     2705.66     2553.00    154.55 o 
   0  10   1     3434.46     3178.07    152.39 o 
   1  10   1     1047.43     1015.79     62.64 o 
   2  10   1      968.44     1041.94     79.19 o 
   3  10   1      964.96     1011.44     65.76 o 
   4  10   1       12.48       12.03     19.56 o 
   5  10   1       25.24       27.26     27.75 o 
  -5  11   1        5.98       22.68     21.07 o 
  -4  11   1        0.02        3.90     13.14 o 
  -3  11   1       70.96       71.08     17.39 o 
  -2  11   1      189.79      202.49     11.40 o 
  -1  11   1      928.89      887.36     26.52 o 
   0  11   1        3.70       10.29      6.28 o 
   1  11   1       48.48       49.74      9.81 o 
   2  11   1        1.35       18.36     13.28 o 
   3  11   1       45.96       40.68     14.57 o 
   4  11   1      119.55      140.35     29.89 o 
   5  11   1        8.39        5.08     23.17 o 
  -5  12   1       10.54       18.18     22.49 o 
  -4  12   1       24.85       27.90     20.95 o 
  -3  12   1       47.33       51.56     17.17 o 
  -2  12   1     1394.99     1742.94     91.30 o 
  -1  12   1        3.68       11.62      8.65 o 
   0  12   1        2.51       -7.60      7.95 o 
   1  12   1       61.98       43.69     10.07 o 
   2  12   1      575.04      600.87     32.50 o 
   3  12   1      265.03      282.49     33.77 o 
   4  12   1      152.61      186.49     25.95 o 
   5  12   1        2.43        4.30     20.71 o 
  -5  13   1        1.03       -3.03     21.37 o 
  -4  13   1       22.83       31.12     23.06 o 
  -3  13   1        2.09       15.36     13.20 o 
  -2  13   1      641.14      741.81     32.60 o 
  -1  13   1     5881.59     6151.05    491.39 o 
   0  13   1       14.57        4.86      7.90 o 
   1  13   1       12.53       -5.03      7.34 o 
   2  13   1       49.19       77.41     13.13 o 
   3  13   1       10.00       11.38     15.54 o 
   4  13   1        0.04       -1.78     18.25 o 
   5  13   1        0.49      -15.38     25.29 o 
  -5  14   1       23.22       30.05     21.89 o 
  -4  14   1        0.13       -8.67     13.81 o 
  -3  14   1      120.84      129.59     21.08 o 
  -2  14   1        0.41       -1.87     10.80 o 
  -1  14   1      241.70      242.11     23.67 o 
   0  14   1        8.42       15.20      9.35 o 
   1  14   1      107.15       82.74     12.84 o 
   2  14   1       88.81       91.87     16.12 o 
   3  14   1       82.40       74.37     16.39 o 
   4  14   1       28.18       30.68     17.10 o 
   5  14   1       10.96       22.66     25.85 o 
  -5  15   1       17.50       10.48     17.04 o 
  -4  15   1       56.01       22.76     16.62 o 
  -3  15   1       78.17       88.68     20.26 o 
  -2  15   1      158.32      175.43     18.97 o 
  -1  15   1       18.13       34.74     10.65 o 
   0  15   1        0.67        2.61     10.43 o 
   1  15   1        2.02       -2.70      9.36 o 
   2  15   1       11.82        7.31     11.60 o 
   3  15   1       25.18       46.93     15.96 o 
   4  15   1        0.02        6.58     16.27 o 
   5  15   1      123.69       83.34     30.48 o 
  -5  16   1       53.87       50.73     23.03 o 
  -4  16   1      111.36      139.58     26.07 o 
  -3  16   1        6.27        9.07     17.67 o 
  -2  16   1      100.10      131.20     17.83 o 
  -1  16   1      209.84      211.91     17.74 o 
   0  16   1      413.16      474.87     33.89 o 
   1  16   1      705.81      682.79     28.08 o 
   2  16   1      763.88      709.06     33.18 o 
   3  16   1       71.59       49.51     16.09 o 
   4  16   1        1.96       10.73     20.16 o 
   5  16   1        0.44       10.30     21.31 o 
  -5  17   1        1.65       -6.07     19.16 o 
  -4  17   1        0.00        5.89     19.17 o 
  -3  17   1      120.59      127.18     20.51 o 
  -2  17   1      375.13      400.06     26.15 o 
  -1  17   1      160.79      166.60     16.41 o 
   0  17   1      161.53      158.78     16.16 o 
   1  17   1      371.17      342.52     23.78 o 
   2  17   1        0.73        6.90     11.72 o 
   3  17   1       19.24       14.81     15.36 o 
   4  17   1       28.47       38.24     19.77 o 
   5  17   1        1.32       11.45     24.67 o 
  -5  18   1        0.02       -3.19     22.52 o 
  -4  18   1      120.79       87.63     23.21 o 
  -3  18   1        5.67        8.84     12.97 o 
  -2  18   1       36.37       17.85     12.90 o 
  -1  18   1      166.13      206.78     19.25 o 
   0  18   1      174.17      176.88     16.64 o 
   1  18   1       24.08       32.34     14.01 o 
   2  18   1        1.28       10.61     11.55 o 
   3  18   1       55.56       44.34     19.01 o 
   4  18   1       20.91       26.12     19.27 o 
   5  18   1        1.66        5.65     18.79 o 
  -5  19   1       90.68       74.96     27.39 o 
  -4  19   1      230.58      229.78     40.76 o 
  -3  19   1        5.98       10.72     20.34 o 
  -2  19   1      171.63      162.52     19.68 o 
  -1  19   1     1100.69     1080.46     74.80 o 
   0  19   1      199.72      226.47     19.89 o 
   1  19   1       59.51       77.79     17.23 o 
   2  19   1      154.84      156.14     19.16 o 
   3  19   1      321.15      334.09     34.50 o 
   4  19   1      272.91      308.94     42.34 o 
   5  19   1      196.20      188.65     45.88 o 
  -5  20   1       28.89       34.91     22.28 o 
  -4  20   1      178.18      172.93     29.77 o 
  -3  20   1        1.24        7.55     12.78 o 
  -2  20   1        0.99       -4.99     12.97 o 
  -1  20   1       38.56       40.30     12.00 o 
   0  20   1        0.56       17.21     10.18 o 
   1  20   1       51.78       54.59     13.61 o 
   2  20   1      108.97       90.47     18.25 o 
   3  20   1       41.99       50.31     16.30 o 
   4  20   1        9.76        8.11     19.01 o 
   5  20   1       26.20       45.34     29.16 o 
  -4  21   1       54.78       50.88     22.06 o 
  -3  21   1      116.56      111.72     18.68 o 
  -2  21   1       17.05       14.60     11.49 o 
  -1  21   1        0.89        3.98      9.59 o 
   0  21   1        0.22        1.25      8.91 o 
   1  21   1      350.65      363.91     25.20 o 
   2  21   1       63.41       47.45     15.72 o 
   3  21   1        6.59       -1.11     12.49 o 
   4  21   1       20.50        3.27     19.14 o 
  -4  22   1        0.24        6.81     18.31 o 
  -3  22   1       20.96       13.23     15.64 o 
  -2  22   1        0.05       10.09     17.74 o 
  -1  22   1      144.54      126.50     18.48 o 
   0  22   1        2.86        8.65      9.75 o 
   1  22   1       74.81       74.50     16.82 o 
   2  22   1      328.63      302.44     26.26 o 
   3  22   1       44.44       43.52     16.96 o 
   4  22   1        0.79        1.33     18.74 o 
  -4  23   1       90.17      110.57     34.29 o 
  -3  23   1        9.88       12.59     21.28 o 
  -2  23   1       22.05       17.70     13.26 o 
  -1  23   1       53.91       66.87     15.41 o 
   0  23   1       59.09       54.01     14.71 o 
   1  23   1        9.11        9.60     10.58 o 
   2  23   1      194.04      223.75     32.98 o 
   3  23   1        0.20        3.40     13.91 o 
   4  23   1        9.76        0.01     21.12 o 
  -4  24   1       13.22       -1.38     15.64 o 
  -3  24   1       11.88       14.34     15.60 o 
  -2  24   1       14.08       89.17     44.61 o 
  -1  24   1      614.84      637.91     44.18 o 
   0  24   1      502.39      655.68     43.48 o 
   1  24   1       64.93       61.53     14.26 o 
   2  24   1      103.82       87.25     30.07 o 
   3  24   1       20.85       12.14     15.29 o 
   4  24   1        2.95       14.88     18.92 o 
  -4  25   1        1.29       -5.12     18.20 o 
  -3  25   1       27.73       -6.07     16.30 o 
  -2  25   1       13.88      -11.15     15.12 o 
  -1  25   1      509.64      541.93     40.36 o 
   0  25   1       80.48      108.98     22.72 o 
   1  25   1       61.58       75.68     16.39 o 
   2  25   1      601.87      580.73     49.26 o 
   3  25   1       11.65       36.87     18.05 o 
   4  25   1        0.17        5.01     19.00 o 
  -4  26   1       22.24       35.92     23.20 o 
  -3  26   1       22.43       29.82     17.78 o 
  -2  26   1        0.01        3.46     14.31 o 
  -1  26   1       20.85       18.06     13.34 o 
   0  26   1       52.74       51.13     18.22 o 
   1  26   1       22.92       19.04     26.85 o 
   2  26   1       96.59      122.96     42.62 o 
   3  26   1        4.18       11.77     15.42 o 
   4  26   1        1.72       12.62     17.59 o 
  -4  27   1        3.95        7.82     16.06 o 
  -3  27   1        0.79       -1.38     12.96 o 
  -2  27   1       13.76       71.26     43.42 o 
  -1  27   1       74.03       87.39     18.60 o 
   0  27   1      205.36      244.67     30.70 o 
   1  27   1       13.04       34.90     17.88 o 
   2  27   1       55.63       74.26     19.25 o 
   3  27   1        7.69       -8.62     16.41 o 
   4  27   1        2.87       22.04     21.72 o 
  -3  28   1       17.81       -3.03     16.76 o 
  -2  28   1        8.25       -4.44     12.19 o 
  -1  28   1      224.73      230.02     25.17 o 
   0  28   1      103.45      148.50     29.20 o 
   1  28   1       78.72       76.67     21.20 o 
   2  28   1       76.68       97.50     22.24 o 
   3  28   1       27.41       31.39     20.63 o 
  -3  29   1        1.13        2.28     12.94 o 
  -2  29   1       58.48       39.01     16.72 o 
  -1  29   1       17.36       15.56     14.73 o 
   0  29   1       65.13       52.41     18.98 o 
   1  29   1        2.65       -9.12     20.28 o 
   2  29   1        0.32        7.37     12.36 o 
   3  29   1       10.01        6.11     13.46 o 
  -3  30   1        1.81      -10.68     16.10 o 
  -2  30   1        9.86        0.64     13.93 o 
  -1  30   1        0.29       -4.22     15.13 o 
   0  30   1        1.54       -8.11     16.16 o 
   1  30   1        0.72       10.53     20.86 o 
   2  30   1        7.29       -1.41     13.32 o 
   3  30   1        6.93        0.93     13.70 o 
  -3  31   1       40.47       14.82     14.47 o 
  -2  31   1        2.74      -13.22     16.99 o 
  -1  31   1        0.02       -1.99     12.93 o 
   0  31   1       70.44       74.25     23.23 o 
   1  31   1        6.86        7.34     15.64 o 
   2  31   1        0.02        4.06     11.81 o 
   3  31   1        0.70       -0.37     16.83 o 
  -2  32   1        2.34       -9.97     15.16 o 
  -1  32   1        4.01        4.98     15.04 o 
   0  32   1       75.64       64.96     22.11 o 
   1  32   1       13.98       42.62     20.63 o 
   2  32   1        0.81       -5.52     13.62 o 
  -2  33   1        0.14      -13.27     12.96 o 
  -1  33   1        9.03       16.83     15.36 o 
   0  33   1       14.86       17.65     18.91 o 
   1  33   1       32.42       30.47     17.54 o 
   2  33   1       32.97       36.21     19.79 o 
  -2  34   1        2.01       -1.98     11.16 o 
  -1  34   1        3.82        9.72     16.01 o 
   0  34   1        9.65       13.84     18.25 o 
   1  34   1        1.45        1.05     16.38 o 
   2  34   1        8.81       12.30     17.89 o 
  -1  35   1       11.76        9.21     16.77 o 
   0  35   1        4.53       -1.59     11.36 o 
   1  35   1        0.00       -1.16     16.77 o 
  -1  36   1        2.89       -1.78     12.00 o 
   0  36   1        0.00        8.97     21.38 o 
   1  36   1        6.86        5.43     15.65 o 
  -5   0   2      122.27      127.74     47.45 o 
  -4   0   2      118.31       87.59     33.89 o 
  -3   0   2      237.10      309.70     45.88 o 
  -2   0   2     1677.03     2093.86     82.90 o 
  -1   0   2    30508.16    30603.83    355.32 o 
   0   0   2     3824.23     3324.84     56.31 o 
   1   0   2    88140.55    91618.87    527.38 o 
   2   0   2      293.24      313.97     27.18 o 
   3   0   2       50.54       42.78     16.07 o 
   4   0   2        2.36       -1.04     33.37 o 
   5   0   2        1.65       12.51     41.19 o 
  -5   1   2       10.66        0.52     31.80 o 
  -4   1   2        2.79       -8.18     18.66 o 
  -3   1   2       17.13       10.75     17.35 o 
  -2   1   2     1042.76     1272.48    128.52 o 
  -1   1   2     6611.22     7489.93    228.25 o 
   0   1   2      592.25      532.58     46.40 o 
   1   1   2    16304.41    15986.52    133.13 o 
   2   1   2     1832.55     1898.53     58.90 o 
   3   1   2       50.89       85.08     16.96 o 
   4   1   2        0.40      -13.64     28.36 o 
   5   1   2       30.35       16.39     25.04 o 
  -5   2   2      177.92      138.05     26.24 o 
  -4   2   2       38.10       58.78     27.90 o 
  -3   2   2      468.81      572.15     40.37 o 
  -2   2   2     3459.05     4315.80    135.63 o 
  -1   2   2      232.28      247.63     20.54 o 
   0   2   2      649.86      505.68     33.54 o 
   1   2   2     6326.02     6033.24    143.06 o 
   2   2   2       51.96       47.37      9.55 o 
   3   2   2      340.94      361.94     81.07 o 
   4   2   2       20.63        7.62     20.49 o 
   5   2   2       24.75        5.24     32.06 o 
  -5   3   2       20.20       -4.86     20.32 o 
  -4   3   2        2.33       10.27     21.03 o 
  -3   3   2        6.81        9.44     17.05 o 
  -2   3   2        0.17       -1.00      9.58 o 
  -1   3   2      603.10      609.17     27.53 o 
   0   3   2       13.70       14.94      4.40 o 
   1   3   2    33187.54    34335.85    580.52 o 
   2   3   2      466.15      473.88     31.91 o 
   3   3   2       23.59       19.00     26.68 o 
   4   3   2        0.02      -10.31     16.90 o 
   5   3   2       57.51       69.68     30.27 o 
  -5   4   2      945.25     1005.25     54.18 o 
  -4   4   2       52.34       53.23     21.42 o 
  -3   4   2      643.65      808.82     39.89 o 
  -2   4   2      402.27      473.21     39.28 o 
  -1   4   2      284.94      407.84     50.23 o 
   0   4   2      669.39      458.77     21.85 o 
   1   4   2     4069.36     3999.66     85.80 o 
   2   4   2      133.28      135.43     10.89 o 
   3   4   2       50.00       37.07     18.30 o 
   4   4   2       81.45       55.01     23.61 o 
   5   4   2        5.06        6.49     25.31 o 
  -5   5   2     1160.30     1178.96     79.39 o 
  -4   5   2      111.65      148.37     22.00 o 
  -3   5   2     1348.52     1507.32     46.96 o 
  -2   5   2      785.12      972.73     68.00 o 
  -1   5   2      391.16      377.39     15.85 o 
   0   5   2      101.90       93.67      6.17 o 
   1   5   2       75.43       72.48      7.43 o 
   2   5   2       24.42       12.09      7.60 o 
   3   5   2       25.70       22.57     13.85 o 
   4   5   2        0.94        1.00     24.83 o 
   5   5   2       62.98       33.91     25.55 o 
  -5   6   2       30.06       75.64     26.43 o 
  -4   6   2       22.06       14.60     12.93 o 
  -3   6   2      410.65      404.71     22.75 o 
  -2   6   2       10.68       11.23      9.33 o 
  -1   6   2      366.35      356.46     12.04 o 
   0   6   2       11.40        1.42      5.05 o 
   1   6   2        0.22        8.85      5.91 o 
   2   6   2      145.91      159.67     12.71 o 
   3   6   2      619.32      757.23    119.14 o 
   4   6   2        9.76       -3.99     20.13 o 
   5   6   2       14.49       17.84     21.10 o 
  -5   7   2      331.05      332.76     35.74 o 
  -4   7   2      134.89      167.23     29.71 o 
  -3   7   2      222.90      215.02     22.41 o 
  -2   7   2      231.52      227.63     14.64 o 
  -1   7   2      558.98      596.90     34.17 o 
   0   7   2     9648.83     8932.79    203.13 o 
   1   7   2     1616.31     1630.57    101.68 o 
   2   7   2      583.24      533.24     19.01 o 
   3   7   2      319.47      396.41     26.76 o 
   4   7   2       90.96       62.42     22.47 o 
   5   7   2        1.48        4.63     22.39 o 
  -5   8   2      300.28      265.78     31.95 o 
  -4   8   2       73.74       66.22     18.46 o 
  -3   8   2       33.18       34.50     12.10 o 
  -2   8   2      982.18     1077.90     62.33 o 
  -1   8   2     1262.86     1344.21     22.33 o 
   0   8   2       53.56       44.25      6.65 o 
   1   8   2     1757.58     1830.14    140.73 o 
   2   8   2      279.96      287.91     15.63 o 
   3   8   2      283.09      250.95     24.08 o 
   4   8   2        1.46       -5.30     22.20 o 
   5   8   2        6.04        5.05     23.15 o 
  -5   9   2      374.75      317.17     44.82 o 
  -4   9   2       10.91        2.29     16.64 o 
  -3   9   2        0.64        7.21     10.70 o 
  -2   9   2       95.11       75.69      9.54 o 
  -1   9   2     2401.14     2595.88    110.42 o 
   0   9   2     1003.88      880.86     50.44 o 
   1   9   2       70.60       67.79      7.59 o 
   2   9   2       50.14       59.96     21.37 o 
   3   9   2      921.36      971.98     47.94 o 
   4   9   2        2.43       27.27     21.11 o 
   5   9   2       10.70        9.70     21.35 o 
  -5  10   2       70.09       79.23     25.30 o 
  -4  10   2        3.14       18.39     18.14 o 
  -3  10   2       10.27        5.19     10.84 o 
  -2  10   2       25.39       19.86      8.42 o 
  -1  10   2     1118.82     1103.13     31.91 o 
   0  10   2       95.64       84.14      8.25 o 
   1  10   2     1855.64     1911.99    178.91 o 
   2  10   2       86.94       93.31     17.61 o 
   3  10   2     1105.86     1112.43     73.93 o 
   4  10   2       82.71       56.33     29.13 o 
   5  10   2        3.18       21.20     25.66 o 
  -5  11   2       14.23       -8.94     18.50 o 
  -4  11   2       34.75       31.83     18.09 o 
  -3  11   2       90.88       78.72     18.41 o 
  -2  11   2      140.47      166.05     11.99 o 
  -1  11   2     1309.21     1517.83     60.55 o 
   0  11   2     1828.85     1897.28     98.23 o 
   1  11   2        9.49        3.76      5.81 o 
   2  11   2      261.59      305.89     23.15 o 
   3  11   2        0.98        9.85     13.65 o 
   4  11   2       61.59       36.96     23.89 o 
   5  11   2       36.50       20.75     30.41 o 
  -5  12   2       64.52       49.73     22.88 o 
  -4  12   2       12.50       19.28     18.41 o 
  -3  12   2       10.02        1.38     11.63 o 
  -2  12   2      647.65      723.09     21.54 o 
  -1  12   2        0.02        1.36      7.29 o 
   0  12   2      122.18      115.85      9.34 o 
   1  12   2        4.49       -8.53      5.72 o 
   2  12   2     1524.87     1626.93     46.82 o 
   3  12   2        5.60        7.18     15.76 o 
   4  12   2       21.19        2.42     24.67 o 
   5  12   2        2.10        2.93     37.80 o 
  -5  13   2       14.35       -7.67     20.69 o 
  -4  13   2        4.55        1.69     17.14 o 
  -3  13   2        0.35        2.28     14.71 o 
  -2  13   2       24.69       32.58      7.84 o 
  -1  13   2     1281.88     1318.76    134.03 o 
   0  13   2      721.96      738.63     55.28 o 
   1  13   2        0.50        3.91      5.61 o 
   2  13   2      105.32      113.06     16.22 o 
   3  13   2        3.34        1.68     17.79 o 
   4  13   2        1.97      -19.14     19.42 o 
   5  13   2        2.12      -17.61     20.73 o 
  -5  14   2       14.18       35.02     25.05 o 
  -4  14   2      272.56      246.20     42.86 o 
  -3  14   2        0.42       -5.42     10.61 o 
  -2  14   2      436.33      453.19     79.98 o 
  -1  14   2      225.16      270.88     14.97 o 
   0  14   2       90.85      111.16      9.69 o 
   1  14   2       65.92       62.15      9.51 o 
   2  14   2       85.46       77.03     19.75 o 
   3  14   2      117.89      117.83     18.95 o 
   4  14   2       72.73       39.85     21.42 o 
   5  14   2       30.69       48.32     28.45 o 
  -5  15   2       24.56       31.49     18.72 o 
  -4  15   2       79.72       93.19     23.67 o 
  -3  15   2       22.69       38.49     15.31 o 
  -2  15   2      448.74      384.98     57.59 o 
  -1  15   2      546.30      632.72     53.88 o 
   0  15   2     1454.22     1500.19     32.57 o 
   1  15   2        4.11        7.32      6.27 o 
   2  15   2      177.08      189.62     19.49 o 
   3  15   2      148.35      147.16     21.45 o 
   4  15   2        0.09        8.33     16.64 o 
   5  15   2        9.24       25.70     26.92 o 
  -5  16   2       11.01       47.02     34.43 o 
  -4  16   2        1.78        7.65     18.76 o 
  -3  16   2       81.12       96.37     21.21 o 
  -2  16   2      135.44      126.38     19.24 o 
  -1  16   2       96.26       92.25     13.31 o 
   0  16   2      716.90      723.24     45.09 o 
   1  16   2       65.89       56.29      8.28 o 
   2  16   2      374.47      445.71     44.59 o 
   3  16   2       46.69       48.83     19.14 o 
   4  16   2        0.51        2.86     17.14 o 
   5  16   2        9.41        4.31     20.47 o 
  -5  17   2       43.20       60.87     50.57 o 
  -4  17   2      910.35      930.22     66.83 o 
  -3  17   2       13.21       35.46     16.33 o 
  -2  17   2        3.05        8.04      9.74 o 
  -1  17   2       44.95       37.15      9.64 o 
   0  17   2      900.64      927.45     39.81 o 
   1  17   2       37.27       28.71      7.47 o 
   2  17   2      285.53      248.12     21.78 o 
   3  17   2      104.16       96.19     18.86 o 
   4  17   2       53.10       70.66     22.30 o 
   5  17   2        9.75       -7.08     28.06 o 
  -5  18   2       45.93       43.48     29.11 o 
  -4  18   2      315.04      337.00     33.28 o 
  -3  18   2      137.48      116.87     19.21 o 
  -2  18   2        6.11        6.92      9.82 o 
  -1  18   2        5.85       12.18      9.91 o 
   0  18   2       14.81       59.72     15.13 o 
   1  18   2        0.05       -2.56      9.21 o 
   2  18   2       43.69       55.98     15.84 o 
   3  18   2        3.43       -0.42     16.50 o 
   4  18   2        0.52        5.28     20.37 o 
   5  18   2       22.19       54.13     29.71 o 
  -5  19   2       16.76       54.35     28.68 o 
  -4  19   2       16.23       37.34     17.92 o 
  -3  19   2       78.79       60.59     17.65 o 
  -2  19   2        0.25       -5.69     10.91 o 
  -1  19   2      764.66      836.76     38.48 o 
   0  19   2       11.84        3.33      9.90 o 
   1  19   2      110.87       84.24     15.80 o 
   2  19   2       42.92       51.00     14.29 o 
   3  19   2        6.49       -2.31     16.40 o 
   4  19   2        2.35       14.84     19.19 o 
   5  19   2        3.18        7.28     22.16 o 
  -5  20   2        8.36       19.15     25.85 o 
  -4  20   2        0.05       10.88     16.64 o 
  -3  20   2        7.03       34.90     27.27 o 
  -2  20   2      214.42      250.12     24.09 o 
  -1  20   2        0.09        6.71     11.49 o 
   0  20   2       11.31       20.26     10.91 o 
   1  20   2      763.79      797.43     62.24 o 
   2  20   2      557.45      500.85     65.06 o 
   3  20   2        7.64        8.62     19.51 o 
   4  20   2        0.47       -1.21     20.11 o 
  -4  21   2      306.28      259.83     37.44 o 
  -3  21   2      123.91      119.55     23.26 o 
  -2  21   2       14.81       -1.74     11.11 o 
  -1  21   2       89.09       63.60     15.36 o 
   0  21   2       96.25      113.05     14.22 o 
   1  21   2      151.15      141.08     33.11 o 
   2  21   2       37.60       53.55     15.44 o 
   3  21   2        9.16       -9.04     13.18 o 
   4  21   2        3.28      -13.13     19.67 o 
  -4  22   2       22.50       33.87     21.26 o 
  -3  22   2        8.14        8.77     15.14 o 
  -2  22   2      141.27      118.71     18.88 o 
  -1  22   2       16.14       23.80     12.37 o 
   0  22   2      154.44      143.35     15.47 o 
   1  22   2       90.57       71.06     20.86 o 
   2  22   2      745.63      797.69    197.98 o 
   3  22   2       21.41        6.60     16.79 o 
   4  22   2        1.93        6.41     17.38 o 
  -4  23   2       19.04        8.06     16.88 o 
  -3  23   2       53.01        8.88     16.52 o 
  -2  23   2       46.36       39.41     14.95 o 
  -1  23   2       44.27       49.42     15.21 o 
   0  23   2       17.00       20.75     10.17 o 
   1  23   2      327.69      331.93     32.04 o 
   2  23   2      551.57      630.52     97.04 o 
   3  23   2       11.87        8.41     14.34 o 
   4  23   2        5.04       -1.05     19.05 o 
  -4  24   2       47.82       45.99     20.43 o 
  -3  24   2       20.38       29.41     17.06 o 
  -2  24   2      119.56      108.73     20.94 o 
  -1  24   2      111.67      126.13     20.12 o 
   0  24   2      326.43      287.99     23.45 o 
   1  24   2      119.08      121.25     20.51 o 
   2  24   2       65.39       70.14     17.67 o 
   3  24   2        0.14       11.91     16.02 o 
   4  24   2       10.60       -4.45     21.07 o 
  -4  25   2       37.28       46.58     21.83 o 
  -3  25   2       23.09       26.82     15.88 o 
  -2  25   2        0.09       -3.27     11.77 o 
  -1  25   2       33.79       27.52     15.56 o 
   0  25   2      306.57      327.43     29.74 o 
   1  25   2      166.60      136.11     23.38 o 
   2  25   2       63.45       91.77     20.86 o 
   3  25   2        5.93        0.63     18.14 o 
   4  25   2       10.62       11.98     16.24 o 
  -4  26   2       16.10       17.56     18.60 o 
  -3  26   2       34.53       12.66     16.99 o 
  -2  26   2       68.02       46.85     15.36 o 
  -1  26   2        0.23       11.12     13.33 o 
   0  26   2       96.15      106.22     17.09 o 
   1  26   2       78.90       43.10     18.25 o 
   2  26   2        0.59        0.92     12.21 o 
   3  26   2        6.61       -1.08     13.13 o 
   4  26   2        1.84       13.15     17.28 o 
  -4  27   2        3.37       21.17     21.00 o 
  -3  27   2        5.05       -1.78     13.45 o 
  -2  27   2      112.97       73.77     19.89 o 
  -1  27   2      245.88      249.38     26.77 o 
   0  27   2       11.08      174.86    163.49 o 
   1  27   2      272.43      211.25     29.94 o 
   2  27   2       38.91       30.80     14.63 o 
   3  27   2        1.24        4.15     16.49 o 
  -3  28   2        2.90       -8.03     14.68 o 
  -2  28   2        0.05       -8.88     13.86 o 
  -1  28   2      195.40      205.58     24.62 o 
   0  28   2        1.16       -0.65     13.82 o 
   1  28   2       98.68      119.85     25.29 o 
   2  28   2       57.71       70.81     19.81 o 
   3  28   2        4.13       -2.35     15.26 o 
  -3  29   2       14.79        6.90     12.74 o 
  -2  29   2        2.05       11.27     14.13 o 
  -1  29   2      177.45      214.90     37.21 o 
   0  29   2        3.53       -0.58     15.55 o 
   1  29   2      397.57      417.03     41.59 o 
   2  29   2        0.03        7.74     15.52 o 
   3  29   2        1.70        2.11     16.82 o 
  -3  30   2        9.65        2.20     11.36 o 
  -2  30   2       21.39       23.44     14.03 o 
  -1  30   2        9.72       47.20     48.98 o 
   0  30   2      100.73      124.30     24.04 o 
   1  30   2        5.54       46.50     22.82 o 
   2  30   2        0.20       12.70     18.52 o 
   3  30   2        1.92       -2.79     13.80 o 
  -3  31   2        0.77        6.48     14.36 o 
  -2  31   2       14.09       10.24     13.48 o 
  -1  31   2       10.03       10.37     14.28 o 
   0  31   2        4.00       -2.75     13.08 o 
   1  31   2       16.48       16.92     16.41 o 
   2  31   2        0.74       -7.31     12.91 o 
   3  31   2       63.05       59.39     19.26 o 
  -2  32   2        0.51        0.03     14.41 o 
  -1  32   2       43.43       24.24     13.51 o 
   0  32   2        2.20      -11.12     13.01 o 
   1  32   2        2.52       12.29     15.29 o 
   2  32   2        8.44        7.30     16.38 o 
  -2  33   2        0.00       -8.06     12.48 o 
  -1  33   2        3.04        7.88     11.67 o 
   0  33   2        0.56        1.01     15.40 o 
   1  33   2       20.04       32.65     19.90 o 
   2  33   2       15.22        6.06     15.83 o 
  -2  34   2        6.61        6.35     13.77 o 
  -1  34   2       10.63       18.20     14.60 o 
   0  34   2        0.28        4.44     14.19 o 
   1  34   2        0.59        9.18     18.22 o 
   2  34   2        0.01       -6.42     15.65 o 
  -1  35   2       15.19       12.39     11.67 o 
   0  35   2       11.07       33.09     17.78 o 
   1  35   2        9.84        4.01     13.32 o 
   0  36   2        2.57        1.37     12.25 o 
  -5   1   3        4.06        9.12     23.96 o 
  -4   1   3        9.15        6.83     19.37 o 
  -3   1   3      215.13      221.62     21.23 o 
  -2   1   3       47.56       36.58      9.38 o 
  -1   1   3      605.17      573.35     50.83 o 
   0   1   3       53.79       55.47      6.77 o 
   1   1   3       97.90      104.20     13.62 o 
   2   1   3       12.87       23.06      7.72 o 
   3   1   3       62.41       51.18     21.52 o 
   4   1   3        5.37       -3.71     22.19 o 
   5   1   3        0.79       15.90     31.11 o 
  -5   2   3       48.33       33.37     32.33 o 
  -4   2   3       73.67       59.41     16.89 o 
  -3   2   3      238.36      321.05     21.73 o 
  -2   2   3     1118.57     1440.33     52.32 o 
  -1   2   3     1912.81     2037.58    124.86 o 
   0   2   3       20.52       15.06      6.25 o 
   1   2   3    35347.70    33690.47    682.48 o 
   2   2   3      933.76      940.88     30.68 o 
   3   2   3       11.39        1.47     13.37 o 
   4   2   3       26.02       21.62     25.78 o 
   5   2   3        0.72       -5.55     23.07 o 
  -5   3   3        3.87        3.05     28.21 o 
  -4   3   3      105.89      110.00     18.71 o 
  -3   3   3       52.75       52.05     13.35 o 
  -2   3   3        8.21       -1.08      8.59 o 
  -1   3   3      890.33      965.80     73.04 o 
   0   3   3       27.31       22.71      5.69 o 
   1   3   3     8651.52     7894.55    763.08 o 
   2   3   3        4.09        2.79      6.76 o 
   3   3   3      582.29      553.24     59.49 o 
   4   3   3       23.52       24.33     21.56 o 
   5   3   3       12.49        7.71     25.50 o 
  -5   4   3       59.87       59.93     22.26 o 
  -4   4   3       43.25       44.65     14.47 o 
  -3   4   3       28.56       21.29     10.99 o 
  -2   4   3     1763.21     1967.94     39.31 o 
  -1   4   3      866.98      914.08     17.08 o 
   0   4   3     2031.34     1661.03     57.05 o 
   1   4   3     1335.26     1175.18     80.29 o 
   2   4   3      615.36      594.49     24.93 o 
   3   4   3       12.28        9.45     11.69 o 
   4   4   3      115.47      102.04     32.59 o 
   5   4   3        3.55      -16.31     29.46 o 
  -5   5   3       67.99       55.87     29.69 o 
  -4   5   3        2.74        7.28     14.92 o 
  -3   5   3       34.20       32.84     13.43 o 
  -2   5   3     2586.37     3560.20    145.08 o 
  -1   5   3     2136.83     2355.83     71.86 o 
   0   5   3     6850.75     5770.37    318.54 o 
   1   5   3      649.77      658.97     51.36 o 
   2   5   3        3.96       15.03      7.78 o 
   3   5   3       43.79       21.12     12.21 o 
   4   5   3        1.94       19.26     25.98 o 
   5   5   3       30.94       22.37     26.43 o 
  -5   6   3       24.54       57.39     20.40 o 
  -4   6   3      101.24       87.00     15.95 o 
  -3   6   3      153.35      187.84     16.59 o 
  -2   6   3       51.66       36.39      8.85 o 
  -1   6   3     1798.15     1942.37     61.91 o 
   0   6   3     3619.00     3201.41    232.05 o 
   1   6   3     7418.86     8050.32    258.39 o 
   2   6   3      495.72      511.28     18.74 o 
   3   6   3      284.27      285.42     44.91 o 
   4   6   3      248.59      187.14     37.57 o 
   5   6   3       91.88      183.98     81.58 o 
  -5   7   3      165.50      140.59     31.54 o 
  -4   7   3        0.58        7.11     15.01 o 
  -3   7   3      248.54      256.21     22.56 o 
  -2   7   3       82.14       76.04      9.88 o 
  -1   7   3     1208.14     1339.30     46.62 o 
   0   7   3      662.14      507.78     30.13 o 
   1   7   3     1851.97     2078.57     90.91 o 
   2   7   3      376.34      364.13     18.69 o 
   3   7   3      184.91      191.63     19.37 o 
   4   7   3        0.24        7.09     20.17 o 
   5   7   3       37.96      118.63     85.35 o 
  -5   8   3       56.38       53.99     27.64 o 
  -4   8   3      143.06      129.08     30.42 o 
  -3   8   3      213.00      211.78     18.77 o 
  -2   8   3        1.94        9.22      8.39 o 
  -1   8   3     4706.75     4550.92    100.70 o 
   0   8   3     1667.86     1386.85    118.66 o 
   1   8   3      651.96      622.69     33.18 o 
   2   8   3       37.62       29.02      8.01 o 
   3   8   3        6.09       22.85     13.88 o 
   4   8   3        6.98       24.42     27.39 o 
   5   8   3        6.88       75.69     55.20 o 
  -5   9   3       47.23       25.35     27.79 o 
  -4   9   3      487.20      472.49     34.70 o 
  -3   9   3      150.41      131.77     14.90 o 
  -2   9   3      856.82      970.67     34.80 o 
  -1   9   3     1581.91     1918.21    112.52 o 
   0   9   3      638.48      470.30     51.41 o 
   1   9   3      278.68      317.92     24.28 o 
   2   9   3      497.13      489.19     20.01 o 
   3   9   3      186.78      161.23     18.71 o 
   4   9   3      135.22      118.92     36.37 o 
   5   9   3       49.32       41.72     22.98 o 
  -5  10   3       21.07       11.78     22.85 o 
  -4  10   3       99.78       85.49     27.53 o 
  -3  10   3        0.45        1.92      9.93 o 
  -2  10   3       97.88       77.50      9.90 o 
  -1  10   3      978.18     1048.97     48.49 o 
   0  10   3     6738.76     6170.93    227.23 o 
   1  10   3        5.28        3.65      5.66 o 
   2  10   3     1011.22      987.36     41.65 o 
   3  10   3        2.23       -0.96     11.01 o 
   4  10   3       12.11       40.26     19.33 o 
   5  10   3       42.57       51.96     24.00 o 
  -5  11   3       18.06       17.64     26.07 o 
  -4  11   3       68.21       56.87     25.06 o 
  -3  11   3      146.07      207.67     44.03 o 
  -2  11   3       17.27        4.05     10.81 o 
  -1  11   3      418.27      454.43     28.24 o 
   0  11   3     2672.07     2713.57     37.10 o 
   1  11   3        0.85       -0.42      5.61 o 
   2  11   3      384.61      366.79     28.30 o 
   3  11   3        0.33       16.27     33.82 o 
   4  11   3       19.64        9.17     22.66 o 
   5  11   3       60.77       10.05     28.32 o 
  -5  12   3        0.39       -3.82     23.98 o 
  -4  12   3        6.59       -6.88     16.18 o 
  -3  12   3       12.30        4.73     12.37 o 
  -2  12   3      226.57      242.60     21.00 o 
  -1  12   3     3331.55     4141.11    344.44 o 
   0  12   3      554.40      562.76     62.17 o 
   1  12   3       19.06       23.42      6.98 o 
   2  12   3      239.84      229.16     13.10 o 
   3  12   3       35.64       26.39     14.30 o 
   4  12   3       26.75       11.47     22.47 o 
   5  12   3       18.01       37.73     24.88 o 
  -5  13   3        8.72       26.27     27.75 o 
  -4  13   3      536.89      574.95     71.00 o 
  -3  13   3        5.43       12.20     13.31 o 
  -2  13   3       32.00       34.17      8.80 o 
  -1  13   3      959.48     1215.37     61.63 o 
   0  13   3     1391.20     1488.96     44.43 o 
   1  13   3       15.91        8.39      6.80 o 
   2  13   3       59.84       49.32      9.25 o 
   3  13   3       44.88       44.72     15.20 o 
   4  13   3        7.28        1.94     22.67 o 
   5  13   3       24.28       40.59     26.13 o 
  -5  14   3       17.28        9.50     31.33 o 
  -4  14   3      100.55      101.09     44.35 o 
  -3  14   3       16.71       19.59     23.65 o 
  -2  14   3      114.71      121.49     15.50 o 
  -1  14   3      913.77     1053.28     82.42 o 
   0  14   3     1902.18     1842.30    136.26 o 
   1  14   3        5.11       -4.23      7.14 o 
   2  14   3        0.78        5.31     10.36 o 
   3  14   3       14.76       39.07     16.01 o 
   4  14   3       31.09       12.56     23.02 o 
   5  14   3        1.81       -8.34     18.70 o 
  -5  15   3        1.04        5.37     24.88 o 
  -4  15   3       77.86       73.44     19.75 o 
  -3  15   3       22.78       19.20     12.98 o 
  -2  15   3      157.95      171.66     18.66 o 
  -1  15   3       80.39       82.02     10.15 o 
   0  15   3        2.15        5.41      7.11 o 
   1  15   3        0.93       12.70     12.33 o 
   2  15   3      435.49      467.81     29.09 o 
   3  15   3       32.68       12.29     14.15 o 
   4  15   3        0.97       -8.95     22.92 o 
   5  15   3        2.06       32.46     24.12 o 
  -5  16   3        1.02       -8.47     24.88 o 
  -4  16   3       20.05       25.37     18.05 o 
  -3  16   3      188.20      203.98     22.65 o 
  -2  16   3      121.84      106.99     15.81 o 
  -1  16   3      353.04      378.76     19.13 o 
   0  16   3      114.60      129.99     11.14 o 
   1  16   3      439.74      434.18     47.67 o 
   2  16   3      153.38      162.62     22.72 o 
   3  16   3       38.74       35.21     15.76 o 
   4  16   3        1.12        9.01     20.86 o 
   5  16   3        4.35       -2.35     22.86 o 
  -5  17   3        5.29      -17.40     23.01 o 
  -4  17   3      215.30      167.96     24.58 o 
  -3  17   3      100.27       96.42     23.11 o 
  -2  17   3        0.41       -4.01      9.21 o 
  -1  17   3      155.17      171.28     14.63 o 
   0  17   3        3.30        1.40      6.78 o 
   1  17   3        4.99        1.67      8.18 o 
   2  17   3      123.25      113.14     17.30 o 
   3  17   3       97.33       68.23     17.34 o 
   4  17   3       13.48       17.73     26.36 o 
   5  17   3       40.56       33.32     25.25 o 
  -5  18   3       10.55       19.79     26.20 o 
  -4  18   3      122.62      108.53     23.25 o 
  -3  18   3      238.59      202.00     30.18 o 
  -2  18   3        1.46        1.49     10.46 o 
  -1  18   3       61.27       62.67     11.11 o 
   0  18   3      511.28      491.12     27.22 o 
   1  18   3        4.88        8.60      7.36 o 
   2  18   3       48.54       48.42     14.26 o 
   3  18   3        0.32       -8.16     14.19 o 
   4  18   3       39.19       19.36     25.06 o 
   5  18   3        3.04        7.30     34.93 o 
  -5  19   3       13.37       -7.24     25.24 o 
  -4  19   3       12.83        7.87     17.74 o 
  -3  19   3       13.12       31.38     16.53 o 
  -2  19   3        0.04        8.78     13.85 o 
  -1  19   3      351.76      382.44     30.41 o 
   0  19   3      304.33      335.01     29.80 o 
   1  19   3       89.86       85.66     16.39 o 
   2  19   3      538.03      573.03     34.46 o 
   3  19   3       58.74       68.43     21.06 o 
   4  19   3       28.06        3.39     18.98 o 
  -5  20   3       19.46       38.35     26.64 o 
  -4  20   3       53.05      174.15     83.16 o 
  -3  20   3      609.60      629.57     38.89 o 
  -2  20   3        9.93       13.79     11.15 o 
  -1  20   3       10.44       15.59      9.86 o 
   0  20   3       49.41       50.04      9.72 o 
   1  20   3       61.81      107.95     64.65 o 
   2  20   3      520.19      398.18     67.50 o 
   3  20   3       50.28       53.50     19.55 o 
   4  20   3       17.37        2.71     19.53 o 
  -4  21   3        0.00       12.58     17.44 o 
  -3  21   3      203.99      251.29     50.38 o 
  -2  21   3       18.03       16.27     12.66 o 
  -1  21   3        9.49       37.88     13.11 o 
   0  21   3        0.16       -4.35     10.38 o 
   1  21   3        3.71       -0.29     10.33 o 
   2  21   3        4.57       13.74     11.27 o 
   3  21   3       95.37      108.98     23.14 o 
   4  21   3        0.95        6.01     22.08 o 
  -4  22   3        0.20        3.77     33.37 o 
  -3  22   3       14.83        0.84     14.31 o 
  -2  22   3        0.30        1.33     11.69 o 
  -1  22   3       51.48       48.88     14.88 o 
   0  22   3        3.80       -1.46      9.40 o 
   1  22   3       47.95       38.86     16.38 o 
   2  22   3       56.03       23.84     12.03 o 
   3  22   3      113.28       80.25     23.50 o 
   4  22   3        3.75       -9.70     19.23 o 
  -4  23   3        4.96       29.27     26.22 o 
  -3  23   3      111.06       97.72     19.60 o 
  -2  23   3       53.71       25.13     14.31 o 
  -1  23   3        3.55        3.10     11.65 o 
   0  23   3       33.48       36.83     14.96 o 
   1  23   3      358.54      229.72    105.06 o 
   2  23   3       26.86       45.74     19.38 o 
   3  23   3      146.21      161.56     24.28 o 
   4  23   3        2.75      -14.36     18.02 o 
  -4  24   3        0.35       16.72     20.80 o 
  -3  24   3       15.33       23.94     19.55 o 
  -2  24   3       91.90       68.06     19.08 o 
  -1  24   3      143.25      187.68     29.58 o 
   0  24   3      410.83      525.00     54.69 o 
   1  24   3      170.34      151.29     23.33 o 
   2  24   3      253.40      257.67    101.93 o 
   3  24   3        0.78       14.64     15.13 o 
   4  24   3        0.00       11.43     22.17 o 
  -4  25   3       15.22       33.09     25.09 o 
  -3  25   3        1.00        6.46     15.43 o 
  -2  25   3        8.80        5.19     13.24 o 
  -1  25   3        1.16        5.49     11.18 o 
   0  25   3      126.07      137.34     18.68 o 
   1  25   3      295.67      298.37     32.27 o 
   2  25   3       49.48       71.50     34.41 o 
   3  25   3      131.85      119.58     23.97 o 
   4  25   3        3.46       -5.29     24.30 o 
  -4  26   3        6.16       15.00     22.40 o 
  -3  26   3        5.98       -0.54     13.56 o 
  -2  26   3       26.41       30.03     15.99 o 
  -1  26   3        0.25       -8.23     11.43 o 
   0  26   3       28.34       28.49     13.40 o 
   1  26   3       42.78       51.42     16.63 o 
   2  26   3        3.31      -14.45     28.42 o 
   3  26   3       20.17       11.05     17.02 o 
   4  26   3        1.20       -0.01     22.28 o 
  -3  27   3       19.84        8.19     13.25 o 
  -2  27   3        4.44        9.89     15.61 o 
  -1  27   3       57.47       30.94     13.08 o 
   0  27   3      171.90      221.32     35.95 o 
   1  27   3       67.50       80.60     24.50 o 
   2  27   3       13.12        9.04     15.86 o 
   3  27   3        3.82        5.13     15.11 o 
  -3  28   3       27.54       12.22     14.61 o 
  -2  28   3       50.22       19.44     15.55 o 
  -1  28   3       18.22        9.76     15.13 o 
   0  28   3      328.84      355.62     28.03 o 
   1  28   3       60.83       46.42     18.01 o 
   2  28   3        2.25        1.03     23.98 o 
   3  28   3       13.91        9.26     15.42 o 
  -3  29   3       25.55        6.33     12.05 o 
  -2  29   3       36.34       42.15     15.67 o 
  -1  29   3       19.45       11.17     14.30 o 
   0  29   3       23.32       32.19     14.53 o 
   1  29   3       68.24       45.73     20.92 o 
   2  29   3        8.84       29.87     30.76 o 
   3  29   3        4.25       -9.65     13.88 o 
  -3  30   3        0.98        5.95     13.09 o 
  -2  30   3        0.37       13.67     14.27 o 
  -1  30   3       88.90       69.80     19.26 o 
   0  30   3        9.72        6.40     14.39 o 
   1  30   3       67.61       83.10     23.68 o 
   2  30   3        0.00        7.48     16.68 o 
   3  30   3       15.32       -2.64     17.03 o 
  -3  31   3       19.40       11.44     14.93 o 
  -2  31   3        6.20        8.06     11.75 o 
  -1  31   3       36.22       21.60     18.01 o 
   0  31   3        4.66       -7.96     14.05 o 
   1  31   3        7.72       91.95     70.13 o 
   2  31   3        1.59       -5.37     16.49 o 
  -2  32   3        5.71       -1.70     13.06 o 
  -1  32   3        0.00       -0.97     12.23 o 
   0  32   3        0.71       -8.12     11.37 o 
   1  32   3        0.27      -12.28     17.28 o 
   2  32   3        5.93       12.48     22.16 o 
  -2  33   3        0.18        5.42     13.94 o 
  -1  33   3        0.76      -10.64     11.02 o 
   0  33   3       14.83       14.22     14.28 o 
   1  33   3       40.63       18.94     17.47 o 
   2  33   3        7.22        9.83     16.82 o 
  -1  34   3        3.85        2.53      8.84 o 
   0  34   3        0.13       -0.92      9.71 o 
   1  34   3       31.11       36.83     25.29 o 
  -1  35   3       11.44        5.05     10.09 o 
   0  35   3        4.74       -1.98      9.23 o 
   1  35   3        1.86       12.25     15.23 o 
  -5   0   4        4.87       31.28     37.54 o 
  -4   0   4        2.75       -5.89     15.15 o 
  -3   0   4       33.03       19.93     14.35 o 
  -2   0   4      397.67      393.49     20.27 o 
  -1   0   4        4.40       14.60     14.60 o 
   0   0   4     9445.44     9142.37    193.17 o 
   1   0   4       63.15       82.87     26.33 o 
   2   0   4       13.55        8.42     44.58 o 
   3   0   4        0.54        5.41     14.68 o 
   4   0   4        0.52       -4.17     34.93 o 
   5   0   4        0.01       -1.56     45.88 o 
  -5   1   4       38.20       24.34     24.24 o 
  -4   1   4        9.88        5.12     13.58 o 
  -3   1   4       19.06        8.98      9.79 o 
  -2   1   4     4145.34     4724.39    176.68 o 
  -1   1   4     3542.14     2956.22    420.75 o 
   0   1   4     5535.02     5058.95    133.43 o 
   1   1   4     6093.93     6031.95    386.66 o 
   2   1   4     1915.44     2022.72     45.99 o 
   3   1   4      131.18      132.90     17.57 o 
   4   1   4        0.14        0.69     28.24 o 
   5   1   4        0.49        1.33     25.89 o 
  -5   2   4        9.67       11.13     20.73 o 
  -4   2   4       15.19       15.01     12.21 o 
  -3   2   4        5.98       -1.81      9.62 o 
  -2   2   4     1307.09     1513.58     29.48 o 
  -1   2   4     4645.36     4705.26     88.19 o 
   0   2   4      247.62      245.73     28.22 o 
   1   2   4      323.40      374.18     19.92 o 
   2   2   4      459.78      427.76     23.34 o 
   3   2   4        4.69       -3.75      9.90 o 
   4   2   4        2.12      -17.86     25.61 o 
   5   2   4       14.36      -17.05     24.47 o 
  -5   3   4       44.19       23.98     28.15 o 
  -4   3   4       64.19       48.72     15.98 o 
  -3   3   4      180.84      178.01     15.95 o 
  -2   3   4     2298.96     2884.80     80.75 o 
  -1   3   4      265.36      256.21     25.24 o 
   0   3   4      182.78      175.21      9.25 o 
   1   3   4      135.39      127.71     17.22 o 
   2   3   4      956.45      924.55     31.99 o 
   3   3   4       58.28       62.04     20.54 o 
   4   3   4      150.13      118.62     31.15 o 
   5   3   4        0.10        8.06     25.98 o 
  -5   4   4       66.08       32.85     40.15 o 
  -4   4   4      530.53      541.61     58.58 o 
  -3   4   4      178.72      172.59     15.26 o 
  -2   4   4      234.81      209.98     14.75 o 
  -1   4   4     1411.44     1417.93     91.38 o 
   0   4   4     1365.02     1226.27     40.98 o 
   1   4   4      166.56      163.21      9.09 o 
   2   4   4      440.73      445.71     35.97 o 
   3   4   4       10.98       24.97     34.75 o 
   4   4   4      264.10      174.23     34.03 o 
   5   4   4        3.10        5.16     26.51 o 
  -5   5   4       11.08       12.48     23.05 o 
  -4   5   4      241.93      223.83     25.11 o 
  -3   5   4        0.51       -6.33      9.31 o 
  -2   5   4     2274.36     2565.75    154.57 o 
  -1   5   4      243.24      266.56     12.42 o 
   0   5   4     3242.42     2812.51     93.45 o 
   1   5   4       89.93       89.02      8.88 o 
   2   5   4      827.22      831.59     36.96 o 
   3   5   4        5.86       26.04     34.91 o 
   4   5   4       10.45       11.28     24.80 o 
   5   5   4        3.93       44.41     29.37 o 
  -5   6   4        6.73        0.07     19.60 o 
  -4   6   4      466.62      455.12     28.58 o 
  -3   6   4      171.01      189.95     17.49 o 
  -2   6   4     1584.80     1653.76     90.02 o 
  -1   6   4     1602.31     1595.01     65.89 o 
   0   6   4       31.34       31.35      6.45 o 
   1   6   4      491.71      519.61     23.81 o 
   2   6   4      173.36      211.88     13.34 o 
   3   6   4        0.13       -1.79     10.55 o 
   4   6   4       92.27      137.25     41.09 o 
   5   6   4       14.78        3.64     20.66 o 
  -5   7   4       20.87       48.68     30.65 o 
  -4   7   4     1025.01      939.95     43.27 o 
  -3   7   4      112.16      125.40     13.73 o 
  -2   7   4      278.58      265.02     14.09 o 
  -1   7   4     1290.12     1363.70     42.36 o 
   0   7   4      717.85      721.41     23.43 o 
   1   7   4     1522.82     1659.53     43.49 o 
   2   7   4       14.68       29.06     12.01 o 
   3   7   4       57.44       60.41     16.68 o 
   4   7   4      189.48      250.39     51.52 o 
   5   7   4        4.01      -24.61     21.34 o 
  -5   8   4       15.96       21.05     24.79 o 
  -4   8   4      378.20      499.96    120.70 o 
  -3   8   4      129.98      114.87     13.59 o 
  -2   8   4      728.04      769.61     47.53 o 
  -1   8   4      131.84      144.77     11.30 o 
   0   8   4      158.21      139.35      9.33 o 
   1   8   4      234.16      260.12     14.40 o 
   2   8   4       73.75       69.31      9.70 o 
   3   8   4       22.49       25.88     10.48 o 
   4   8   4      257.02      301.33     44.73 o 
   5   8   4        0.19      -16.71     22.13 o 
  -5   9   4       59.37       46.92     41.19 o 
  -4   9   4       10.77       40.36     20.63 o 
  -3   9   4      115.37      118.50     13.94 o 
  -2   9   4      492.87      480.12     17.66 o 
  -1   9   4      644.93      733.29     28.80 o 
   0   9   4     1187.65     1112.06     53.45 o 
   1   9   4      125.50      131.00     10.62 o 
   2   9   4      322.58      309.21     14.79 o 
   3   9   4        0.61      -14.36     11.76 o 
   4   9   4        0.47       15.25     25.04 o 
   5   9   4       38.09        2.60     23.44 o 
  -5  10   4       60.95       74.04     50.05 o 
  -4  10   4       88.92       67.17     24.79 o 
  -3  10   4       30.68       25.49     10.22 o 
  -2  10   4      115.48      133.95     10.96 o 
  -1  10   4      104.35      109.27      9.08 o 
   0  10   4     1292.05     1111.25     69.99 o 
   1  10   4       36.55       32.01      7.14 o 
   2  10   4      112.87       99.02     11.07 o 
   3  10   4       10.86        9.28     11.35 o 
   4  10   4      139.58      152.74     34.65 o 
   5  10   4       56.89       40.19     27.50 o 
  -5  11   4       25.40       13.03     32.33 o 
  -4  11   4      271.79      239.55     37.76 o 
  -3  11   4       60.46      166.00     75.13 o 
  -2  11   4       27.71       32.90      7.76 o 
  -1  11   4       56.61       80.70      9.02 o 
   0  11   4       81.45       72.93     10.53 o 
   1  11   4      159.71      177.35     11.85 o 
   2  11   4      138.21      140.33     11.15 o 
   3  11   4       13.38       14.24     13.23 o 
   4  11   4        5.03       -7.28     17.76 o 
   5  11   4        7.15       11.52     23.71 o 
  -5  12   4       15.62        6.26     32.33 o 
  -4  12   4       67.97       79.42     27.39 o 
  -3  12   4        0.01        4.38     15.53 o 
  -2  12   4      327.62      428.38     53.28 o 
  -1  12   4      369.02      373.92     25.03 o 
   0  12   4        4.35        2.60      5.82 o 
   1  12   4       31.26       40.83      8.13 o 
   2  12   4        5.30       13.14      7.76 o 
   3  12   4       10.38       -1.05     12.29 o 
   4  12   4       25.29       19.96     24.08 o 
   5  12   4        5.19       -5.36     30.06 o 
  -5  13   4       13.26       -3.13     37.02 o 
  -4  13   4       98.10      136.24     72.73 o 
  -3  13   4      112.96      116.46     17.61 o 
  -2  13   4      471.62      426.08     28.37 o 
  -1  13   4      144.91      157.99     12.08 o 
   0  13   4      522.01      430.63     28.31 o 
   1  13   4      413.61      513.00     41.98 o 
   2  13   4        6.15       10.49      7.26 o 
   3  13   4       10.99        8.34     12.64 o 
   4  13   4       38.64       30.08     24.40 o 
   5  13   4       15.18       -5.94     21.38 o 
  -5  14   4        2.97       18.25     35.98 o 
  -4  14   4       26.23       19.02     25.19 o 
  -3  14   4      124.73       75.67     17.36 o 
  -2  14   4       11.13        5.48      8.35 o 
  -1  14   4      219.83      199.98     14.67 o 
   0  14   4       52.46       63.95      9.12 o 
   1  14   4        7.12        9.19      7.50 o 
   2  14   4       32.89       31.00     13.32 o 
   3  14   4      153.75      162.55     26.15 o 
   4  14   4        6.35      -14.54     19.16 o 
   5  14   4       19.10        6.06     22.45 o 
  -5  15   4        3.74        7.82     34.93 o 
  -4  15   4      357.24      327.16     39.46 o 
  -3  15   4      721.14      762.03     63.83 o 
  -2  15   4       94.83       81.35     17.16 o 
  -1  15   4      115.13      131.33     12.28 o 
   0  15   4      184.19      194.73     15.77 o 
   1  15   4       36.98       42.20      8.59 o 
   2  15   4        2.69        3.98     15.00 o 
   3  15   4      102.85       69.13     18.54 o 
   4  15   4        5.46       21.86     26.17 o 
   5  15   4        3.86        6.21     18.31 o 
  -5  16   4        3.71      -37.02     28.15 o 
  -4  16   4      128.35      156.88     29.90 o 
  -3  16   4      163.29      159.87     21.06 o 
  -2  16   4      358.97      363.66     28.82 o 
  -1  16   4      699.44      698.36     22.82 o 
   0  16   4       99.57      104.98     10.62 o 
   1  16   4      109.15      106.39     10.87 o 
   2  16   4       19.45       20.93     11.20 o 
   3  16   4       17.16       24.60     16.27 o 
   4  16   4        7.53        5.50     19.92 o 
   5  16   4        4.47      -17.88     15.66 o 
  -5  17   4        3.05       -0.52     34.41 o 
  -4  17   4        0.01      -12.51     18.00 o 
  -3  17   4      334.32      344.77     29.34 o 
  -2  17   4       59.33       61.75     13.67 o 
  -1  17   4       13.37       21.19      8.44 o 
   0  17   4      237.83      193.78     19.33 o 
   1  17   4        3.40        2.03      5.86 o 
   2  17   4      128.31      128.43     25.68 o 
   3  17   4        0.69        8.86     16.13 o 
   4  17   4        9.33       -1.72     21.86 o 
   5  17   4        0.76       -0.06     17.92 o 
  -5  18   4        1.97      122.00     65.69 o 
  -4  18   4       94.74       53.06     37.54 o 
  -3  18   4      723.21      775.82     40.88 o 
  -2  18   4      241.70      250.05     19.93 o 
  -1  18   4       54.72       52.94     10.48 o 
   0  18   4       17.48        8.17      7.51 o 
   1  18   4        7.29        3.54      6.93 o 
   2  18   4      432.07      492.18     85.51 o 
   3  18   4      127.83       89.09     19.43 o 
   4  18   4        0.93       -1.99     27.89 o 
  -5  19   4        2.02       -9.91     51.10 o 
  -4  19   4      123.49      113.89     26.98 o 
  -3  19   4       54.23       52.19     18.23 o 
  -2  19   4       57.47       78.97     16.41 o 
  -1  19   4       74.73       73.73     12.22 o 
   0  19   4       14.82       11.17      7.72 o 
   1  19   4       77.95       58.62     11.58 o 
   2  19   4       99.94       88.56     23.15 o 
   3  19   4        7.12        2.46     14.12 o 
   4  19   4       11.00       28.65     23.66 o 
  -4  20   4       16.29       28.36     22.54 o 
  -3  20   4      137.96      103.65     19.66 o 
  -2  20   4        2.62       -8.07     11.12 o 
  -1  20   4       34.14       26.72     11.09 o 
   0  20   4      249.27      267.14     16.95 o 
   1  20   4      133.42      115.98     17.04 o 
   2  20   4      329.46      320.37     93.33 o 
   3  20   4      252.03      266.55     28.44 o 
   4  20   4        5.61      -17.24     19.48 o 
  -4  21   4        3.70       -3.30     17.36 o 
  -3  21   4      132.01      121.19     23.78 o 
  -2  21   4       35.58       33.50     13.73 o 
  -1  21   4       12.78       10.93     10.80 o 
   0  21   4      315.33      315.10     18.35 o 
   1  21   4        1.64       12.94     12.82 o 
   2  21   4      299.29      244.81     74.82 o 
   3  21   4       47.42       57.29     20.50 o 
   4  21   4        2.20      -11.36     23.78 o 
  -4  22   4        2.03       14.48     22.80 o 
  -3  22   4        7.46       10.09     15.27 o 
  -2  22   4        1.47       -5.02     10.45 o 
  -1  22   4       36.59       40.76     12.63 o 
   0  22   4      122.68      156.82     17.89 o 
   1  22   4       28.35       25.81     14.78 o 
   2  22   4       27.20       10.43     16.16 o 
   3  22   4      124.24      147.62     24.15 o 
   4  22   4        5.20       -5.75     28.27 o 
  -4  23   4        0.40       -4.83     16.53 o 
  -3  23   4        1.20        4.22     16.02 o 
  -2  23   4        0.34       11.14     14.86 o 
  -1  23   4       35.53       25.49     12.60 o 
   0  23   4       41.29       37.31     11.88 o 
   1  23   4        1.50        8.77     14.02 o 
   2  23   4        0.41        2.29     12.85 o 
   3  23   4       61.54       80.99     23.16 o 
   4  23   4       21.90       25.68     29.59 o 
  -4  24   4       47.72       89.72     28.15 o 
  -3  24   4      221.88      251.05     34.71 o 
  -2  24   4        7.41       81.76     40.91 o 
  -1  24   4      281.84      284.29     22.47 o 
   0  24   4        1.60      -14.21      9.47 o 
   1  24   4      127.65       97.82     27.63 o 
   2  24   4       67.01       38.98     20.86 o 
   3  24   4       68.47       69.95     28.42 o 
   4  24   4        1.94      -13.40     24.91 o 
  -4  25   4        2.48        3.82     19.29 o 
  -3  25   4       22.17       11.78     15.60 o 
  -2  25   4      162.26      163.16     21.62 o 
  -1  25   4        6.41       -4.84     11.48 o 
   0  25   4        5.11        1.69     11.89 o 
   1  25   4       71.57       65.55     19.15 o 
   2  25   4       22.13       40.28     20.33 o 
   3  25   4        6.81       21.62     19.90 o 
   4  25   4        5.40       -0.60     23.46 o 
  -4  26   4        9.32       14.86     25.55 o 
  -3  26   4        8.14      -13.24     31.54 o 
  -2  26   4       41.11       50.76     15.89 o 
  -1  26   4        3.49        6.27     11.76 o 
   0  26   4      119.99      148.39     21.00 o 
   1  26   4       28.55       24.28     16.78 o 
   2  26   4       97.62       80.33     34.15 o 
   3  26   4        0.72      -14.27     15.29 o 
  -3  27   4        0.07       -8.37     17.76 o 
  -2  27   4       35.33       41.61     16.21 o 
  -1  27   4      221.48      255.54     51.64 o 
   0  27   4      464.15      478.94     32.51 o 
   1  27   4       42.56       41.57     21.12 o 
   2  27   4        4.33       16.42     17.52 o 
   3  27   4        1.45       -2.55     13.10 o 
  -3  28   4        7.12       -2.32     18.29 o 
  -2  28   4        0.00       -9.62     11.11 o 
  -1  28   4        0.60        4.38     11.39 o 
   0  28   4       88.04      102.45     19.02 o 
   1  28   4        3.23       -1.26     14.27 o 
   2  28   4       19.37       15.98     14.41 o 
   3  28   4       29.40       22.67     19.75 o 
  -3  29   4        1.30       -2.13     18.16 o 
  -2  29   4        0.00       13.49     16.10 o 
  -1  29   4       20.52       16.98     13.23 o 
   0  29   4       72.58       60.26     16.96 o 
   1  29   4        0.00        8.22     13.37 o 
   2  29   4        8.95       19.47     14.88 o 
   3  29   4        0.06       -9.48     15.70 o 
  -3  30   4        3.31       19.81     24.96 o 
  -2  30   4        9.66        5.83     13.41 o 
  -1  30   4        4.17        1.45     13.31 o 
   0  30   4       12.31        6.83     11.73 o 
   1  30   4        1.96        4.51     14.95 o 
   2  30   4      110.15      106.17     39.36 o 
  -2  31   4        3.18        6.37     13.50 o 
  -1  31   4        9.26        5.89     10.17 o 
   0  31   4       14.66       29.74     18.44 o 
   1  31   4       32.09       48.96     21.90 o 
   2  31   4       20.83       12.55     19.29 o 
  -2  32   4        0.13       -5.17     11.56 o 
  -1  32   4        0.01        1.49     13.25 o 
   0  32   4        4.74        0.45     14.60 o 
   1  32   4       10.37       16.69     16.11 o 
   2  32   4        6.50       15.68     17.15 o 
  -2  33   4        7.02       -5.03      9.58 o 
  -1  33   4        0.94        2.77     11.47 o 
   0  33   4       11.52       19.12     14.82 o 
   1  33   4       20.38       16.65     17.07 o 
  -1  34   4        0.15        0.06      6.87 o 
   0  34   4       26.30        6.03     10.77 o 
   1  34   4        4.53       11.01     14.92 o 
   0  35   4        7.29       13.89     15.38 o 
  -5   1   5        6.75        6.54     19.72 o 
  -4   1   5       92.42       54.81     19.90 o 
  -3   1   5        3.65       -3.71      7.65 o 
  -2   1   5        3.65        2.23      6.14 o 
  -1   1   5      200.52      171.72     19.03 o 
   0   1   5      410.09      432.37     17.91 o 
   1   1   5       33.11       21.33     10.14 o 
   2   1   5     2714.98     2784.55    130.94 o 
   3   1   5       18.21       18.51     12.78 o 
   4   1   5       22.16      171.89    147.29 o 
   5   1   5        0.92      -16.64     24.86 o 
  -5   2   5      288.40      365.01     44.15 o 
  -4   2   5       94.04      108.17     29.72 o 
  -3   2   5        0.01        4.95     10.30 o 
  -2   2   5       37.32       17.91      6.27 o 
  -1   2   5       25.85       24.47      6.19 o 
   0   2   5        4.60       19.61      9.80 o 
   1   2   5        0.83       13.00      7.66 o 
   2   2   5     5589.11     5820.20    144.26 o 
   3   2   5       14.27       -0.03     11.37 o 
   4   2   5        1.50      -25.03     22.49 o 
   5   2   5        1.10      -13.05     23.88 o 
  -5   3   5       25.05       28.82     22.20 o 
  -4   3   5      169.64      158.47     28.73 o 
  -3   3   5      342.99      363.07     19.59 o 
  -2   3   5      272.43      230.09     26.63 o 
  -1   3   5      106.25      109.68     18.97 o 
   0   3   5        6.96       20.94     20.30 o 
   1   3   5      356.62      335.95     20.25 o 
   2   3   5      326.55      342.07     24.31 o 
   3   3   5       56.65       38.15     13.70 o 
   4   3   5        1.74      -12.29     24.79 o 
   5   3   5        0.22       13.18     25.60 o 
  -5   4   5        0.24      -14.08     31.28 o 
  -4   4   5       52.62       46.90     23.15 o 
  -3   4   5       42.56       57.12     15.43 o 
  -2   4   5      146.69      139.83      9.99 o 
  -1   4   5     2875.35     2440.98    185.10 o 
   0   4   5      333.83      306.07     12.41 o 
   1   4   5      625.80      583.67     23.65 o 
   2   4   5      825.87      820.24     55.73 o 
   3   4   5      128.47      118.69     17.21 o 
   4   4   5       28.24       13.88     29.22 o 
   5   4   5        2.11       20.90     28.94 o 
  -5   5   5       23.04       44.53     26.79 o 
  -4   5   5       41.03       62.63     23.93 o 
  -3   5   5      380.99      355.23     55.26 o 
  -2   5   5      275.71      284.40     13.49 o 
  -1   5   5      205.58      179.03     22.20 o 
   0   5   5      173.50      150.57     15.62 o 
   1   5   5       10.53        1.83      5.86 o 
   2   5   5     5181.89     5104.03    168.80 o 
   3   5   5        3.09        8.44     12.14 o 
   4   5   5      123.83       91.52     28.94 o 
   5   5   5        4.77        8.42     35.19 o 
  -5   6   5      135.91      121.19     59.70 o 
  -4   6   5      523.92      571.89     46.43 o 
  -3   6   5       21.56       27.05     13.16 o 
  -2   6   5       38.93       44.69      8.69 o 
  -1   6   5       10.31       10.87      4.69 o 
   0   6   5      180.87      129.21      8.78 o 
   1   6   5      821.13      782.29     41.27 o 
   2   6   5     4823.86     5088.83    235.55 o 
   3   6   5       30.31       34.53     19.27 o 
   4   6   5       65.57       55.08     28.44 o 
   5   6   5       44.61       25.72     26.39 o 
  -5   7   5       68.06       54.39     30.80 o 
  -4   7   5     1128.23     1118.88     70.66 o 
  -3   7   5      187.09      166.04     18.26 o 
  -2   7   5      492.38      485.13     17.69 o 
  -1   7   5      451.62      481.36     36.93 o 
   0   7   5        0.15        2.19      6.00 o 
   1   7   5      590.03      581.12     30.62 o 
   2   7   5     1210.57     1300.40     54.89 o 
   3   7   5      140.84      101.84     17.85 o 
   4   7   5       70.50       96.83     29.02 o 
   5   7   5        0.45       -5.71     20.01 o 
  -5   8   5       11.08        8.21     20.66 o 
  -4   8   5      225.52      177.61     35.48 o 
  -3   8   5      351.99      347.28     21.17 o 
  -2   8   5     1669.87     1839.66    115.04 o 
  -1   8   5      393.35      417.52     29.45 o 
   0   8   5      605.14      664.63     25.20 o 
   1   8   5      528.64      512.53     17.09 o 
   2   8   5      360.98      355.99     20.66 o 
   3   8   5      145.18      113.25     15.78 o 
   4   8   5       45.95       48.27     24.21 o 
   5   8   5        0.37       -2.21     21.88 o 
  -5   9   5      139.55      116.95     31.05 o 
  -4   9   5       15.88       30.29     21.93 o 
  -3   9   5      137.83      125.40     14.44 o 
  -2   9   5       18.50       25.47      8.12 o 
  -1   9   5     1376.37     1610.32     96.75 o 
   0   9   5        0.66        9.76      6.90 o 
   1   9   5        1.16        5.62      6.70 o 
   2   9   5      559.29      631.37     28.05 o 
   3   9   5       45.42       28.90     12.34 o 
   4   9   5        0.00       23.22     23.44 o 
   5   9   5        3.02        0.57     27.87 o 
  -5  10   5       23.80       68.20     30.50 o 
  -4  10   5      402.69      368.98     46.63 o 
  -3  10   5      370.60      358.73     21.07 o 
  -2  10   5      180.81      211.50     13.22 o 
  -1  10   5      210.09      245.67     15.41 o 
   0  10   5      228.33      222.48     13.38 o 
   1  10   5      404.61      375.49     36.77 o 
   2  10   5      339.95      337.99     22.20 o 
   3  10   5        4.91       -4.37     10.04 o 
   4  10   5        9.17       -2.29     22.70 o 
   5  10   5        1.37       25.10     24.91 o 
  -5  11   5       10.48       21.66     30.18 o 
  -4  11   5      584.64      443.20     79.51 o 
  -3  11   5       63.16       71.39     12.88 o 
  -2  11   5       28.10       42.44     11.49 o 
  -1  11   5     1182.16     1265.94     75.49 o 
   0  11   5       40.73       64.55      8.41 o 
   1  11   5       13.29       12.65      7.46 o 
   2  11   5       92.45      114.08     14.83 o 
   3  11   5       29.67       12.24     13.06 o 
   4  11   5       10.41        5.17     21.41 o 
   5  11   5        0.33       16.30     28.73 o 
  -5  12   5       40.73       31.85     29.44 o 
  -4  12   5      106.19      137.64     33.56 o 
  -3  12   5      497.36      424.23     57.68 o 
  -2  12   5        3.76       -2.99      8.38 o 
  -1  12   5      242.90      226.57     19.79 o 
   0  12   5     2202.98     2077.05     91.12 o 
   1  12   5      143.26      156.91     13.24 o 
   2  12   5       66.36       48.65     12.32 o 
   3  12   5       56.19       55.78     17.20 o 
   4  12   5       60.38       26.59     23.77 o 
   5  12   5       19.57       -8.72     24.53 o 
  -5  13   5        9.59       21.54     24.41 o 
  -4  13   5        0.45       10.36     32.85 o 
  -3  13   5      179.37      163.41     25.00 o 
  -2  13   5      248.83      343.17     33.48 o 
  -1  13   5      230.45      222.29     20.14 o 
   0  13   5      848.46      862.63     22.31 o 
   1  13   5       13.18       12.24      7.05 o 
   2  13   5       13.39       12.64     10.93 o 
   3  13   5       12.34       19.06     22.72 o 
   4  13   5        5.57       26.65     20.77 o 
   5  13   5        2.41       10.37     25.93 o 
  -5  14   5       36.44       54.36     28.06 o 
  -4  14   5       10.15        7.42     29.76 o 
  -3  14   5      169.17      177.20     22.74 o 
  -2  14   5        3.57        8.04      9.16 o 
  -1  14   5      251.41      263.28     15.48 o 
   0  14   5      713.19      671.43     20.43 o 
   1  14   5      114.94      142.03     14.62 o 
   2  14   5       35.13       24.15     10.54 o 
   3  14   5       72.90       53.49     21.82 o 
   4  14   5        0.03      -13.34     22.30 o 
   5  14   5        0.41      -10.39     23.83 o 
  -5  15   5        1.11      -10.95     22.26 o 
  -4  15   5        3.15        1.80     16.35 o 
  -3  15   5      628.00      709.94     95.90 o 
  -2  15   5       45.81       52.02     10.29 o 
  -1  15   5       55.80       55.93     10.02 o 
   0  15   5       26.67       14.27      7.24 o 
   1  15   5       30.23       26.92      8.64 o 
   2  15   5       26.99       17.59     13.68 o 
   3  15   5      172.85      194.94     35.02 o 
   4  15   5       15.11       17.95     29.01 o 
   5  15   5        0.07      -10.43     18.58 o 
  -5  16   5        0.04       -8.91     26.81 o 
  -4  16   5       38.04       36.04     16.98 o 
  -3  16   5     1357.97     1347.38    154.93 o 
  -2  16   5       31.94       52.81     24.80 o 
  -1  16   5      169.07      165.31     14.18 o 
   0  16   5        1.63        7.27      6.55 o 
   1  16   5        4.89        4.32      8.87 o 
   2  16   5       10.01       11.53     11.22 o 
   3  16   5       77.88      299.43    170.75 o 
   4  16   5        1.64        1.51     26.06 o 
  -5  17   5        7.45       13.42     28.44 o 
  -4  17   5       19.22       22.24     16.24 o 
  -3  17   5       38.05       26.76     17.81 o 
  -2  17   5      232.42      247.71     20.70 o 
  -1  17   5      251.37      273.51     16.70 o 
   0  17   5       85.51       76.07      9.89 o 
   1  17   5       85.97      114.20     14.03 o 
   2  17   5       28.40       20.26     14.62 o 
   3  17   5        7.82       19.68     28.02 o 
   4  17   5        0.24       -3.11     18.63 o 
  -5  18   5       28.42       62.71     36.60 o 
  -4  18   5      178.05      163.35     25.94 o 
  -3  18   5       37.80       25.68     23.81 o 
  -2  18   5       86.33       94.26     17.37 o 
  -1  18   5      190.16      180.54     14.27 o 
   0  18   5       44.29       35.23      8.92 o 
   1  18   5       46.02       49.28     10.00 o 
   2  18   5       66.06       42.94     15.80 o 
   3  18   5      386.56      476.29     48.83 o 
   4  18   5        1.31       -6.52     18.70 o 
  -4  19   5       34.68       34.45     19.92 o 
  -3  19   5      305.62      433.81     52.35 o 
  -2  19   5        3.14       13.11     13.59 o 
  -1  19   5        0.58       -6.71      9.44 o 
   0  19   5      287.58      292.11     19.80 o 
   1  19   5        2.77       12.60     12.12 o 
   2  19   5        6.28       13.36     13.10 o 
   3  19   5      128.53      113.90     25.94 o 
   4  19   5        4.03        5.18     19.45 o 
  -4  20   5       11.09       -5.27     16.69 o 
  -3  20   5       39.85       41.25     20.13 o 
  -2  20   5      373.70      445.25     28.22 o 
  -1  20   5        6.09        1.43     10.30 o 
   0  20   5        5.60       13.99      8.71 o 
   1  20   5        0.10        1.03     10.09 o 
   2  20   5      152.10      135.61     20.15 o 
   3  20   5      498.77      529.52     50.87 o 
   4  20   5       88.94       77.70     25.41 o 
  -4  21   5       28.79       13.22     18.19 o 
  -3  21   5       37.47       21.21     15.69 o 
  -2  21   5      319.87      373.96     33.34 o 
  -1  21   5       60.85       70.20     13.35 o 
   0  21   5       30.82       41.29      9.47 o 
   1  21   5        2.20       -1.49      8.33 o 
   2  21   5      132.82      131.91     26.30 o 
   3  21   5      125.62      133.06     31.28 o 
   4  21   5        4.88       21.32     21.56 o 
  -4  22   5       11.63       -9.11     18.67 o 
  -3  22   5       66.04       52.36     20.34 o 
  -2  22   5        3.52        7.14     13.01 o 
  -1  22   5        0.45       -8.95     11.68 o 
   0  22   5       84.73      104.28     15.17 o 
   1  22   5        0.49        2.92      9.63 o 
   2  22   5        0.97      -11.72     16.23 o 
   3  22   5       76.47       60.41     24.80 o 
   4  22   5       24.01       12.86     23.66 o 
  -4  23   5        2.23        5.28     20.15 o 
  -3  23   5      126.50      131.10     23.58 o 
  -2  23   5       31.36       40.13     14.23 o 
  -1  23   5       50.28       36.24     11.82 o 
   0  23   5       83.99       64.09     12.99 o 
   1  23   5       13.42        1.54     11.27 o 
   2  23   5      117.00      103.22     22.86 o 
   3  23   5        0.31      -12.28     22.16 o 
   4  23   5        4.33        6.80     23.54 o 
  -4  24   5        8.86       21.59     20.52 o 
  -3  24   5        0.30      -13.25     13.59 o 
  -2  24   5        0.26        9.31     17.76 o 
  -1  24   5        5.42        3.83     11.85 o 
   0  24   5       22.60       65.79     14.48 o 
   1  24   5       32.83       39.75     13.19 o 
   2  24   5      326.25      268.47     46.14 o 
   3  24   5       18.46       15.37     19.83 o 
  -4  25   5        0.48        2.76     19.75 o 
  -3  25   5       24.32       79.29     46.34 o 
  -2  25   5       48.27       27.10     15.79 o 
  -1  25   5       14.40        7.98     11.46 o 
   0  25   5        9.51        8.15     12.98 o 
   1  25   5       48.40       64.19     24.50 o 
   2  25   5        1.63       -1.52     14.47 o 
   3  25   5       24.98       19.99     17.94 o 
  -3  26   5        7.49        1.01     20.62 o 
  -2  26   5        0.96       22.46     15.17 o 
  -1  26   5        5.43        1.28     10.35 o 
   0  26   5       58.21       31.30     12.56 o 
   1  26   5       87.48       77.37     18.32 o 
   2  26   5        6.88      -15.25     14.27 o 
   3  26   5       15.11       26.87     32.85 o 
  -3  27   5        0.58       26.40     21.80 o 
  -2  27   5       31.09       21.90     15.99 o 
  -1  27   5       12.30       17.15     15.27 o 
   0  27   5      171.06      169.07     24.18 o 
   1  27   5      167.85      167.87     34.41 o 
   2  27   5       74.47       83.61     32.33 o 
   3  27   5        0.22       -1.88     21.90 o 
  -3  28   5        2.88       -4.96     18.84 o 
  -2  28   5       11.14       43.06     29.30 o 
  -1  28   5        0.16       -3.26     10.25 o 
   0  28   5       46.97       60.44     18.00 o 
   1  28   5      172.05      175.41     54.74 o 
   2  28   5        6.82       16.16     14.13 o 
   3  28   5        2.52       -1.26     17.39 o 
  -3  29   5        8.57        5.16     18.30 o 
  -2  29   5       18.29        4.20     19.59 o 
  -1  29   5       28.84       20.49     14.69 o 
   0  29   5        5.79        3.55     12.96 o 
   1  29   5        8.20       22.49     14.72 o 
   2  29   5        5.31       -5.40     13.10 o 
  -2  30   5        0.20       -8.47     15.29 o 
  -1  30   5        3.32        8.70     11.10 o 
   0  30   5       23.59       20.61     13.27 o 
   1  30   5       25.88       18.93     12.44 o 
   2  30   5        1.22        8.54     14.59 o 
  -2  31   5        0.04       -0.80     18.70 o 
  -1  31   5        0.65       10.49     11.54 o 
   0  31   5       24.63       16.96     12.51 o 
   1  31   5        3.37       -4.91     10.97 o 
   2  31   5       65.95       36.16     35.19 o 
  -2  32   5        1.74      -13.15     17.28 o 
  -1  32   5        2.03       -3.12      6.92 o 
   0  32   5        1.59        0.98      8.39 o 
   1  32   5        6.28       14.17     13.10 o 
   2  32   5       18.84        7.45     15.02 o 
  -1  33   5        2.85        2.71     10.45 o 
   0  33   5       18.94       14.12     20.16 o 
   1  33   5       12.58       21.23     16.15 o 
  -1  34   5       23.00       10.77     10.69 o 
   0  34   5        2.63        2.96      9.28 o 
  -5   0   6       63.71      104.80     42.23 o 
  -4   0   6        0.30       24.50     31.80 o 
  -3   0   6       38.74       37.54     22.42 o 
  -2   0   6      204.58      168.41     23.46 o 
  -1   0   6     2135.10     1969.25     69.86 o 
   0   0   6      297.38      265.86     28.68 o 
   1   0   6       63.60       30.70     13.65 o 
   2   0   6      265.21      279.18     30.96 o 
   3   0   6       83.56       70.03     24.80 o 
   4   0   6       49.64       59.89     24.63 o 
   5   0   6        9.27        5.21     46.40 o 
  -5   1   6       65.42      107.68     27.69 o 
  -4   1   6      100.13       87.05     28.68 o 
  -3   1   6       39.77       55.30     18.91 o 
  -2   1   6       39.85       32.03      7.06 o 
  -1   1   6     3847.56     4017.00     70.60 o 
   0   1   6        4.14       -0.19      6.76 o 
   1   1   6      118.82      124.31     14.18 o 
   2   1   6      710.68      685.30     30.55 o 
   3   1   6       93.15      106.50     18.44 o 
   4   1   6       40.54       38.39     15.63 o 
   5   1   6        9.93      -21.45     25.03 o 
  -5   2   6        9.34        7.04     18.06 o 
  -4   2   6        2.46       38.70     21.30 o 
  -3   2   6       25.90       22.24     16.03 o 
  -2   2   6     1171.08     1022.67     57.32 o 
  -1   2   6      833.55      748.25     65.89 o 
   0   2   6        0.56        5.36      7.88 o 
   1   2   6      151.30      146.64     11.80 o 
   2   2   6       82.64      112.10     21.00 o 
   3   2   6       81.13       84.33     18.09 o 
   4   2   6        0.00       -4.53     10.14 o 
   5   2   6        3.36        3.37     23.05 o 
  -5   3   6       10.40       32.69     23.78 o 
  -4   3   6      258.85      231.24     32.44 o 
  -3   3   6        8.86        3.92     16.90 o 
  -2   3   6       50.95       23.61      8.32 o 
  -1   3   6     2617.18     2343.83    170.38 o 
   0   3   6       49.73       63.33     11.74 o 
   1   3   6      135.20      124.72     10.94 o 
   2   3   6       27.26       44.15     15.02 o 
   3   3   6        2.24       11.88     13.15 o 
   4   3   6        0.70       -4.34     10.69 o 
   5   3   6        9.09       23.82     25.93 o 
  -5   4   6       13.91       30.76     29.72 o 
  -4   4   6      278.71      266.94     33.91 o 
  -3   4   6      374.95      285.97     41.97 o 
  -2   4   6       81.20       72.04      9.01 o 
  -1   4   6     1390.60     1248.93     95.29 o 
   0   4   6      715.46      713.85     28.27 o 
   1   4   6        0.23       -0.65      6.35 o 
   2   4   6      559.86      579.61     27.64 o 
   3   4   6      146.36      149.86     20.41 o 
   4   4   6        0.12       -1.07      9.59 o 
   5   4   6       65.48       53.72     33.66 o 
  -5   5   6       40.86       97.50     41.19 o 
  -4   5   6       10.41       32.00     20.86 o 
  -3   5   6       61.09       58.31     16.38 o 
  -2   5   6       56.20       67.20      9.32 o 
  -1   5   6       35.79       37.32      8.49 o 
   0   5   6       40.79       26.20      6.56 o 
   1   5   6        5.35       -2.32      6.76 o 
   2   5   6      200.61      203.71     19.45 o 
   3   5   6       47.44       41.00     15.67 o 
   4   5   6        0.15      -10.36     15.22 o 
   5   5   6       17.61       13.45     29.80 o 
  -5   6   6      189.35      133.37     65.17 o 
  -4   6   6      188.23      210.16     28.89 o 
  -3   6   6      311.99      295.83     27.47 o 
  -2   6   6        4.41       -0.33      7.15 o 
  -1   6   6        7.19       15.12      5.49 o 
   0   6   6        7.68        0.35      5.86 o 
   1   6   6       53.73       44.10     13.92 o 
   2   6   6        0.25       11.85     10.32 o 
   3   6   6       68.14       77.75     18.46 o 
   4   6   6        9.57        6.12     11.52 o 
   5   6   6        4.86       15.30     36.42 o 
  -5   7   6       12.15       -6.49     24.03 o 
  -4   7   6        0.41       33.71     15.75 o 
  -3   7   6      186.24      135.81     22.42 o 
  -2   7   6       56.89       37.40      8.52 o 
  -1   7   6       68.75       70.37     10.90 o 
   0   7   6      442.39      394.83     26.14 o 
   1   7   6     1268.48     1203.04     42.33 o 
   2   7   6       66.83       66.48     12.04 o 
   3   7   6       93.67       69.55     17.72 o 
   4   7   6        3.09        5.89     20.61 o 
   5   7   6        5.63        1.52     27.52 o 
  -5   8   6        9.16        4.51     24.69 o 
  -4   8   6        2.98       19.73     30.88 o 
  -3   8   6      149.74      149.35     20.84 o 
  -2   8   6       94.86      117.18     18.51 o 
  -1   8   6       97.40       95.80     11.46 o 
   0   8   6       10.56       18.13      7.27 o 
   1   8   6     1839.92     1873.29    160.07 o 
   2   8   6       25.89       22.77     10.58 o 
   3   8   6       49.12       55.06     13.83 o 
   4   8   6        5.66        1.29     28.49 o 
   5   8   6       39.68       28.54     26.15 o 
  -5   9   6        4.48       16.42     29.56 o 
  -4   9   6      251.92      252.10     38.49 o 
  -3   9   6       10.64       14.46     15.19 o 
  -2   9   6       80.56       71.69     11.09 o 
  -1   9   6      426.21      450.94     43.32 o 
   0   9   6       90.93       88.17      9.57 o 
   1   9   6        0.49       39.07      9.80 o 
   2   9   6        3.87       22.45     18.06 o 
   3   9   6        5.81       10.26     13.00 o 
   4   9   6       26.71       15.24     25.18 o 
   5   9   6        1.30        0.78     28.35 o 
  -5  10   6        0.67      -10.02     24.41 o 
  -4  10   6      104.52      135.04     33.37 o 
  -3  10   6      543.36      536.72     53.26 o 
  -2  10   6        1.09        4.84      8.36 o 
  -1  10   6      148.46      174.38     17.01 o 
   0  10   6       30.25       27.84      7.43 o 
   1  10   6        0.00       10.37      7.23 o 
   2  10   6       13.88       22.28     11.36 o 
   3  10   6      123.63      115.59     16.62 o 
   4  10   6        0.39       -5.98     19.57 o 
   5  10   6        0.97       18.48     34.11 o 
  -5  11   6       44.29       65.06     35.03 o 
  -4  11   6      162.12      174.14     52.14 o 
  -3  11   6       81.20       89.72     14.17 o 
  -2  11   6       26.07       34.72     10.68 o 
  -1  11   6       76.82       63.65      8.36 o 
   0  11   6       84.81       87.74      9.09 o 
   1  11   6      217.46      233.89     14.79 o 
   2  11   6      142.49      162.14     17.39 o 
   3  11   6      347.24      334.12     27.86 o 
   4  11   6        9.68      -10.00     16.53 o 
   5  11   6        0.19       37.99     29.85 o 
  -5  12   6        2.66        9.46     34.66 o 
  -4  12   6        0.02      -12.60     30.20 o 
  -3  12   6      272.46      265.73     39.24 o 
  -2  12   6      110.42      115.16     17.61 o 
  -1  12   6       56.50       67.43      8.88 o 
   0  12   6       26.91       31.89      8.08 o 
   1  12   6      612.90      609.31     31.00 o 
   2  12   6       11.79       84.06     47.37 o 
   3  12   6        2.56       -6.24     16.80 o 
   4  12   6        7.26       16.29     30.76 o 
   5  12   6        1.17       19.90     26.77 o 
  -5  13   6        9.43        5.31     29.67 o 
  -4  13   6        0.06      -32.84     21.89 o 
  -3  13   6       30.58       53.58     17.51 o 
  -2  13   6       66.46       73.54     12.86 o 
  -1  13   6      659.55      748.89     33.23 o 
   0  13   6      264.69      259.19     13.65 o 
   1  13   6       88.47       93.01     10.40 o 
   2  13   6      174.88      161.76     17.94 o 
   3  13   6        1.58      -11.48     14.47 o 
   4  13   6        0.00      -24.67     18.85 o 
  -5  14   6        0.70      -19.42     30.86 o 
  -4  14   6        0.95      -26.75     22.11 o 
  -3  14   6      498.02      508.17     33.92 o 
  -2  14   6      116.34      124.05     18.06 o 
  -1  14   6       68.28       56.48      9.84 o 
   0  14   6      351.79      349.56     15.98 o 
   1  14   6      606.24      671.04     26.64 o 
   2  14   6       49.08       40.42     11.96 o 
   3  14   6       11.78        4.85     15.41 o 
   4  14   6       22.60       14.85     23.51 o 
  -5  15   6        0.25        2.68     33.66 o 
  -4  15   6        1.12       -9.75     27.39 o 
  -3  15   6       23.43       66.22     20.51 o 
  -2  15   6      712.65      824.61     31.21 o 
  -1  15   6      150.62      137.68     15.91 o 
   0  15   6      356.85      306.92     15.99 o 
   1  15   6        1.11       16.50      9.16 o 
   2  15   6        7.71       -6.90     13.73 o 
   3  15   6      153.62      135.02     27.53 o 
   4  15   6        0.43       11.05     22.56 o 
  -5  16   6        4.21       18.33     33.29 o 
  -4  16   6        0.51        8.83     28.83 o 
  -3  16   6      685.72      742.71    226.02 o 
  -2  16   6      190.79      262.42     25.94 o 
  -1  16   6      333.12      350.59     24.53 o 
   0  16   6       27.27       36.31      9.04 o 
   1  16   6      172.86      276.42     51.28 o 
   2  16   6       36.19       33.40     17.18 o 
   3  16   6        6.02        0.27     13.62 o 
   4  16   6        2.05        6.99     21.79 o 
  -4  17   6        2.48       10.34     29.42 o 
  -3  17   6        8.68       12.25     16.17 o 
  -2  17   6       33.08       42.79     14.83 o 
  -1  17   6      198.34      176.02     16.14 o 
   0  17   6       66.68       59.20      9.65 o 
   1  17   6       28.80       47.86     10.88 o 
   2  17   6       80.02       40.63     15.63 o 
   3  17   6        2.56       -3.29     14.17 o 
   4  17   6       77.76       58.56     27.21 o 
  -4  18   6       19.44      -18.96     27.89 o 
  -3  18   6        0.09       -2.78     17.25 o 
  -2  18   6      286.54      266.46     26.21 o 
  -1  18   6      103.05      113.36     13.22 o 
   0  18   6       29.55       33.15      9.73 o 
   1  18   6        0.04        2.08      8.00 o 
   2  18   6       21.64       17.49     20.84 o 
   3  18   6       12.28       37.47     22.74 o 
   4  18   6        3.70      -25.39     19.60 o 
  -4  19   6        0.97      -10.26     26.93 o 
  -3  19   6       38.16       39.64     17.40 o 
  -2  19   6       10.64        8.79     15.27 o 
  -1  19   6        7.25       14.46      9.88 o 
   0  19   6      146.99      156.55     14.11 o 
   1  19   6      206.06      215.58     24.38 o 
   2  19   6        0.61        1.37     15.93 o 
   3  19   6       73.42       95.28     29.98 o 
   4  19   6       31.15       22.54     24.69 o 
  -4  20   6        8.15       -5.65     28.55 o 
  -3  20   6       26.99       18.45     15.34 o 
  -2  20   6      121.20      112.90     20.28 o 
  -1  20   6       62.03       55.57     10.93 o 
   0  20   6      104.63      102.07     12.08 o 
   1  20   6      175.18      194.72     25.44 o 
   2  20   6        0.62       -2.31     11.24 o 
   3  20   6        5.81       11.78     19.81 o 
   4  20   6       21.15       19.60     22.14 o 
  -4  21   6        0.07       27.10     28.19 o 
  -3  21   6        5.37        7.05     17.34 o 
  -2  21   6        2.56       -2.42     12.21 o 
  -1  21   6       23.55       17.70     11.91 o 
   0  21   6       13.98        8.25      9.40 o 
   1  21   6       22.96       30.45     11.39 o 
   2  21   6       15.98        9.21     16.09 o 
   3  21   6        4.25       -5.03     19.58 o 
   4  21   6       46.46       67.91     26.45 o 
  -4  22   6        1.56       -0.58     28.02 o 
  -3  22   6       58.31       46.11     21.79 o 
  -2  22   6       64.82       38.40     16.97 o 
  -1  22   6       60.02       41.72     13.16 o 
   0  22   6       34.18       45.41     15.33 o 
   1  22   6       11.07       36.00     12.64 o 
   2  22   6        0.03        3.97     13.14 o 
   3  22   6        1.43       67.12     95.41 o 
   4  22   6        4.19       25.24     34.93 o 
  -4  23   6       23.96       47.23     32.48 o 
  -3  23   6       21.89       20.89     26.66 o 
  -2  23   6        5.87       12.94     16.01 o 
  -1  23   6        1.61       -8.29      8.65 o 
   0  23   6       17.06       29.00     12.33 o 
   1  23   6       19.70       10.37     11.48 o 
   2  23   6       33.71       26.43     16.61 o 
   3  23   6        0.78       -8.60     25.03 o 
  -4  24   6        0.05       -3.02     29.16 o 
  -3  24   6        1.21       -2.49     19.30 o 
  -2  24   6      139.61      172.87     29.69 o 
  -1  24   6        6.11       34.89     40.78 o 
   0  24   6      212.17      194.18     19.64 o 
   1  24   6       50.74       41.93     15.44 o 
   2  24   6       61.39       41.20     17.64 o 
   3  24   6        3.09       19.32     20.86 o 
  -3  25   6        8.07       22.23     19.47 o 
  -2  25   6        1.32        9.07     15.90 o 
  -1  25   6       88.68       75.89     15.47 o 
   0  25   6       19.00       18.90     13.98 o 
   1  25   6       55.37       65.39     21.19 o 
   2  25   6        0.15        5.53     14.89 o 
   3  25   6        5.68       16.56     20.04 o 
  -3  26   6        4.73        5.66     19.74 o 
  -2  26   6       14.58      102.46     64.33 o 
  -1  26   6       67.78       57.12     13.82 o 
   0  26   6        2.01        5.34     13.43 o 
   1  26   6      115.11       83.80     17.11 o 
   2  26   6        3.21       67.15     55.01 o 
   3  26   6        0.46      -10.38     10.71 o 
  -3  27   6       13.84       20.68     23.07 o 
  -2  27   6        0.04       27.86     18.96 o 
  -1  27   6       27.95       35.38     15.46 o 
   0  27   6       28.48       29.84     12.49 o 
   1  27   6      113.76       91.37     28.68 o 
   2  27   6       13.30       25.91     24.50 o 
   3  27   6        2.64        0.93     12.41 o 
  -3  28   6        3.00        8.41     19.71 o 
  -2  28   6        0.15       -0.80     20.14 o 
  -1  28   6        1.81       -1.27     11.57 o 
   0  28   6        5.90        4.82     14.21 o 
   1  28   6        1.35        0.44     10.69 o 
   2  28   6        6.95       11.08     14.60 o 
  -2  29   6        0.06       15.44     18.68 o 
  -1  29   6        0.61        7.13     12.41 o 
   0  29   6        7.91       -3.19     12.81 o 
   1  29   6      106.86       76.18     40.41 o 
   2  29   6        4.03       29.83     15.66 o 
  -2  30   6        0.46        4.70     17.45 o 
  -1  30   6        3.19       -5.09      8.92 o 
   0  30   6       26.59       18.52     12.59 o 
   1  30   6       53.75       38.70     45.36 o 
   2  30   6        2.74        3.49     19.29 o 
  -2  31   6        0.01       14.71     22.33 o 
  -1  31   6        0.35       -2.56     22.05 o 
   0  31   6        0.16       -2.73      8.55 o 
   1  31   6        8.96        3.33     15.38 o 
   2  31   6        1.75        1.30      8.48 o 
  -1  32   6        1.34        4.98     17.89 o 
   0  32   6        1.34        0.12      8.51 o 
   1  32   6        0.87        1.98     10.06 o 
  -1  33   6        0.52      -15.79     22.54 o 
   0  33   6        8.89       -0.72     10.45 o 
  -5   1   7       13.73       15.27     26.14 o 
  -4   1   7       73.49       69.37     24.04 o 
  -3   1   7       63.13       47.28     15.62 o 
  -2   1   7       58.17       43.37     12.15 o 
  -1   1   7     1167.75     1194.19     41.29 o 
   0   1   7      382.41      402.77     41.16 o 
   1   1   7      128.95      109.52     14.77 o 
   2   1   7      117.32      112.77     16.79 o 
   3   1   7      181.90      184.88     23.83 o 
   4   1   7        2.24       -0.02     15.45 o 
   5   1   7       26.26       23.25     24.15 o 
  -5   2   7        2.04       10.95     19.17 o 
  -4   2   7       91.26      134.71     28.68 o 
  -3   2   7       34.58       41.27     40.93 o 
  -2   2   7       76.00       33.50     12.10 o 
  -1   2   7      113.69       85.46     13.02 o 
   0   2   7       16.89       10.67      9.48 o 
   1   2   7        2.45        8.27     10.17 o 
   2   2   7       96.94       96.84     17.22 o 
   3   2   7        9.06       12.30     16.49 o 
   4   2   7        1.09       -3.16     16.86 o 
   5   2   7        5.93        1.41     29.13 o 
  -5   3   7        7.43       -9.24     20.02 o 
  -4   3   7       51.78       47.14     32.59 o 
  -3   3   7       22.26       11.85     14.53 o 
  -2   3   7       51.68       39.65     11.24 o 
  -1   3   7     1001.36     1015.87    109.55 o 
   0   3   7       22.66       25.34      7.79 o 
   1   3   7      126.18      141.29     27.27 o 
   2   3   7        5.39        6.65     12.42 o 
   3   3   7      145.47      203.84     24.07 o 
   4   3   7        3.91        3.66     12.59 o 
   5   3   7        9.27       33.52     30.80 o 
  -5   4   7       12.66       23.46     28.68 o 
  -4   4   7       10.96        7.23     19.53 o 
  -3   4   7      165.95      146.51     23.82 o 
  -2   4   7       49.39       30.97     17.73 o 
  -1   4   7        5.92       12.94      8.02 o 
   0   4   7        1.93       -4.95      5.82 o 
   1   4   7      154.43      163.75     13.51 o 
   2   4   7       98.88       85.13     15.96 o 
   3   4   7     1060.32     1104.70     67.58 o 
   4   4   7       12.59        0.34     13.47 o 
   5   4   7       20.84        5.00     27.91 o 
  -5   5   7       20.63       10.95     38.06 o 
  -4   5   7       19.72       26.59     19.04 o 
  -3   5   7       66.98       62.40     20.69 o 
  -2   5   7      406.14      339.26     24.51 o 
  -1   5   7      108.85      106.38     21.39 o 
   0   5   7      251.59      264.31     27.43 o 
   1   5   7      258.18      255.05     14.48 o 
   2   5   7        0.66       -9.10     11.58 o 
   3   5   7      856.54      858.14     52.21 o 
   4   5   7       43.02       34.20     17.08 o 
   5   5   7       46.02       68.86     36.68 o 
  -5   6   7       24.28        0.47     20.52 o 
  -4   6   7       16.48       89.18    124.09 o 
  -3   6   7      998.02      939.61    137.12 o 
  -2   6   7        9.39       10.89     13.15 o 
  -1   6   7       97.90       95.10     15.28 o 
   0   6   7      258.23      250.74     32.76 o 
   1   6   7       55.06       40.02      8.37 o 
   2   6   7        4.09      -10.23     11.91 o 
   3   6   7       84.85      110.07     19.86 o 
   4   6   7       11.98       17.95     23.61 o 
   5   6   7        3.58       -4.04     21.61 o 
  -5   7   7       20.40       19.53     24.20 o 
  -4   7   7       24.57       37.59     18.79 o 
  -3   7   7      511.52      472.73     36.45 o 
  -2   7   7       42.86      102.82     69.60 o 
  -1   7   7      253.45      192.77     31.61 o 
   0   7   7       42.51       50.38      8.85 o 
   1   7   7      124.21      105.66     10.42 o 
   2   7   7        1.81        5.26     11.96 o 
   3   7   7      165.06      166.26     23.98 o 
   4   7   7        0.15       15.08     16.50 o 
   5   7   7       11.14       10.03     25.00 o 
  -5   8   7       20.72       18.79     29.46 o 
  -4   8   7       16.30       26.59     21.01 o 
  -3   8   7       12.69       49.57     17.70 o 
  -2   8   7       26.66       22.36     13.59 o 
  -1   8   7      426.14      419.73     35.76 o 
   0   8   7       36.39       34.27      7.63 o 
   1   8   7       11.42        9.95      7.02 o 
   2   8   7       29.09       21.50     11.66 o 
   3   8   7      260.23      257.26     22.77 o 
   4   8   7       36.60       17.32     17.22 o 
   5   8   7        0.83       -1.73     22.34 o 
  -5   9   7        7.15        9.43     27.42 o 
  -4   9   7        0.92       -2.66     22.17 o 
  -3   9   7      937.70      905.72     71.30 o 
  -2   9   7      243.61      229.60     23.24 o 
  -1   9   7       23.03       21.62      6.66 o 
   0   9   7       15.53       31.73      8.33 o 
   1   9   7       86.33       69.12      9.62 o 
   2   9   7        0.06        0.73     10.22 o 
   3   9   7      211.30      229.49     22.42 o 
   4   9   7       29.27       22.70     18.07 o 
  -5  10   7       13.87       13.65     24.83 o 
  -4  10   7        4.05       19.67     28.42 o 
  -3  10   7     1589.00     1560.42     54.22 o 
  -2  10   7       61.37       78.05     12.80 o 
  -1  10   7      129.03      116.07     10.12 o 
   0  10   7       28.83       17.71      7.09 o 
   1  10   7      218.93      195.53     17.05 o 
   2  10   7       20.85        5.36     10.43 o 
   3  10   7       57.30       43.06     19.26 o 
   4  10   7        0.14       -5.93     13.66 o 
  -5  11   7        0.60        9.72     27.25 o 
  -4  11   7       10.10       17.97     25.52 o 
  -3  11   7      340.22      361.60     56.23 o 
  -2  11   7      202.74      183.69     17.46 o 
  -1  11   7       17.58       12.73      6.60 o 
   0  11   7       80.11       72.33     15.39 o 
   1  11   7       65.05       77.31     11.64 o 
   2  11   7        2.07       -0.68     11.22 o 
   3  11   7        3.59       -3.39     14.85 o 
   4  11   7        6.41        3.77     19.56 o 
  -5  12   7       15.27       11.60     24.00 o 
  -4  12   7       24.57       55.11     29.17 o 
  -3  12   7       31.54       50.33     23.75 o 
  -2  12   7     1392.03     1306.94     36.42 o 
  -1  12   7       22.69       19.75      7.34 o 
   0  12   7        1.04       -5.65      6.35 o 
   1  12   7      363.70      383.72     22.89 o 
   2  12   7        6.42       13.64     10.86 o 
   3  12   7       90.95      115.95     29.91 o 
   4  12   7        1.16       -8.40     17.68 o 
  -5  13   7        1.77       21.14     23.89 o 
  -4  13   7        0.08        6.29     28.17 o 
  -3  13   7      459.39      407.68     46.52 o 
  -2  13   7     1685.20     1811.77    105.96 o 
  -1  13   7       22.97       13.05      7.35 o 
   0  13   7       17.76       23.62      7.21 o 
   1  13   7      367.35      393.52     25.38 o 
   2  13   7        0.00       -7.80     11.16 o 
   3  13   7      122.38      109.72     20.38 o 
   4  13   7        6.39       -2.82     25.04 o 
  -5  14   7       31.01       67.71     35.30 o 
  -4  14   7       19.64       34.30     25.93 o 
  -3  14   7      255.86      256.59     39.62 o 
  -2  14   7       28.19      159.95     84.78 o 
  -1  14   7        8.29        3.36      6.94 o 
   0  14   7        5.83        9.28      6.88 o 
   1  14   7       71.12      100.70     11.55 o 
   2  14   7       17.52        6.64     12.79 o 
   3  14   7       18.71       41.32     16.30 o 
   4  14   7       53.36       40.46     23.28 o 
  -4  15   7        4.87        7.40     23.67 o 
  -3  15   7       41.73       61.32     32.44 o 
  -2  15   7      307.87      325.18     22.00 o 
  -1  15   7        4.10       -2.04      6.93 o 
   0  15   7      169.71      163.57     15.26 o 
   1  15   7       93.15      102.53     12.14 o 
   2  15   7       32.35       43.40     18.56 o 
   3  15   7        0.08        9.09     16.52 o 
   4  15   7        3.28       -0.45     19.55 o 
  -4  16   7        2.62      -20.79     26.12 o 
  -3  16   7      269.06      263.56     65.69 o 
  -2  16   7     1081.23     1243.93     41.07 o 
  -1  16   7       84.85       85.42     14.55 o 
   0  16   7      172.31      152.76     12.29 o 
   1  16   7      160.27      143.96     19.44 o 
   2  16   7        3.51       15.01     13.82 o 
   3  16   7       17.54       28.25     18.09 o 
   4  16   7       32.93       28.37     23.53 o 
  -4  17   7       12.24       19.57     29.32 o 
  -3  17   7      138.47      172.81     34.45 o 
  -2  17   7      466.86      524.19     46.87 o 
  -1  17   7       85.28       65.33     11.93 o 
   0  17   7      259.71      227.58     14.84 o 
   1  17   7       51.25       56.96     11.49 o 
   2  17   7        1.81       10.90     14.55 o 
   3  17   7       24.77       55.28     20.01 o 
   4  17   7        8.40       -1.00     22.18 o 
  -4  18   7        1.23      -14.60     21.75 o 
  -3  18   7      124.25       93.70     30.58 o 
  -2  18   7        6.53       22.77     15.63 o 
  -1  18   7       36.10       36.13     10.57 o 
   0  18   7       10.36        6.95      8.13 o 
   1  18   7        0.97        6.52      8.07 o 
   2  18   7        0.08       17.79     14.89 o 
   3  18   7      113.63       93.46     22.18 o 
   4  18   7      187.09      134.68     34.66 o 
  -4  19   7        2.97        7.88     23.29 o 
  -3  19   7        9.69        1.86     24.67 o 
  -2  19   7        0.04        6.59     13.44 o 
  -1  19   7       11.37        1.39     11.37 o 
   0  19   7       15.14       12.42      9.19 o 
   1  19   7       10.81       25.95     11.02 o 
   2  19   7        0.01        5.10     15.62 o 
   3  19   7       46.32       28.72     17.44 o 
   4  19   7        5.29        9.88     19.13 o 
  -4  20   7        1.08        5.01     24.35 o 
  -3  20   7        6.55       -1.27     31.12 o 
  -2  20   7       28.06       39.80     16.16 o 
  -1  20   7       37.72       29.50     11.79 o 
   0  20   7        6.14        3.41      7.74 o 
   1  20   7       11.98       -2.06      9.93 o 
   2  20   7        3.68       19.75     16.60 o 
   3  20   7       20.25        9.41     20.64 o 
   4  20   7       45.06       24.80     18.55 o 
  -4  21   7       19.62       20.74     25.43 o 
  -3  21   7       13.08       52.28     34.32 o 
  -2  21   7       41.26       29.89     15.81 o 
  -1  21   7       70.85       54.64     14.71 o 
   0  21   7      104.91      107.65     12.71 o 
   1  21   7       35.61       52.20     12.65 o 
   2  21   7       11.24        5.23     13.85 o 
   3  21   7       32.19       15.54     22.36 o 
  -4  22   7        6.50       19.55     27.28 o 
  -3  22   7        0.02      -10.04     28.55 o 
  -2  22   7      251.23      327.78     47.03 o 
  -1  22   7        0.01        7.18     13.41 o 
   0  22   7        0.75      -11.96      7.97 o 
   1  22   7        1.67       10.72     10.88 o 
   2  22   7        0.27       -8.46     12.01 o 
   3  22   7       56.57       42.56     21.46 o 
  -3  23   7       24.28       48.64     32.79 o 
  -2  23   7       91.10       96.47     19.51 o 
  -1  23   7        0.92       -6.30     13.45 o 
   0  23   7        2.61       10.39     11.63 o 
   1  23   7      191.11      223.25     41.47 o 
   2  23   7        0.05       -2.62      9.83 o 
   3  23   7        3.33        6.73     14.67 o 
  -3  24   7       44.75       55.42     29.54 o 
  -2  24   7       15.21       14.11     16.47 o 
  -1  24   7       55.64       40.86     14.93 o 
   0  24   7        1.31       -7.13     12.36 o 
   1  24   7        6.98       21.26     13.42 o 
   2  24   7        8.24        0.61     10.14 o 
   3  24   7        0.18      -14.88     19.55 o 
  -3  25   7        8.09       -0.34     21.74 o 
  -2  25   7       97.98      108.91     21.15 o 
  -1  25   7        0.08       10.97     14.02 o 
   0  25   7       60.87       67.93     16.11 o 
   1  25   7       75.03       86.63     48.03 o 
   2  25   7        2.77       10.46      9.62 o 
   3  25   7        0.05      -16.25     14.60 o 
  -3  26   7        0.84       14.37     25.55 o 
  -2  26   7       13.01        6.64     17.26 o 
  -1  26   7        0.39        9.79     14.29 o 
   0  26   7       29.57       47.25     13.89 o 
   1  26   7        7.44       24.00     15.36 o 
   2  26   7       12.30        9.71     12.77 o 
   3  26   7        0.21       -6.73     14.75 o 
  -3  27   7        0.08      -14.87     25.37 o 
  -2  27   7        3.33       16.00     18.39 o 
  -1  27   7        0.74       21.62     21.99 o 
   0  27   7       10.43       14.13     11.95 o 
   1  27   7       89.68       77.80     22.34 o 
   2  27   7       21.53       14.54     18.51 o 
  -2  28   7        6.57        7.46     15.32 o 
  -1  28   7       66.78       72.26     23.07 o 
   0  28   7        2.44       13.73     21.67 o 
   1  28   7        4.05        8.05     10.36 o 
   2  28   7       15.07        8.47     12.45 o 
  -2  29   7       10.39        1.63     20.13 o 
  -1  29   7        0.72        5.52     19.70 o 
   0  29   7        2.13        1.69      8.85 o 
   1  29   7       16.84       11.09     12.25 o 
   2  29   7       40.92       18.56     30.24 o 
  -2  30   7        5.22       10.88     20.22 o 
  -1  30   7        0.59        5.78     24.59 o 
   0  30   7        1.36       -1.49     10.39 o 
   1  30   7        0.32       -4.67      7.14 o 
  -1  31   7        1.74       -8.18     17.28 o 
   0  31   7        7.92       17.33     12.87 o 
   1  31   7        1.20       -0.62      7.63 o 
  -1  32   7        0.20       34.60     27.53 o 
   0  32   7        1.57        0.56      7.41 o 
  -5   0   8       60.93      117.31     42.75 o 
  -4   0   8      209.17      147.03     38.58 o 
  -3   0   8        3.58       12.51     21.38 o 
  -2   0   8      206.00      174.66     27.11 o 
  -1   0   8        7.42       -0.52     17.73 o 
   0   0   8     2002.78     1977.19     54.07 o 
   1   0   8      292.69      324.21     32.05 o 
   2   0   8      115.50      134.57     25.01 o 
   3   0   8       96.74      130.67     36.24 o 
   4   0   8       40.85       44.58     26.75 o 
  -5   1   8        1.90       -9.62     19.79 o 
  -4   1   8       53.24       36.96     25.55 o 
  -3   1   8       86.45       59.70     15.12 o 
  -2   1   8       45.21       44.99     13.65 o 
  -1   1   8       25.75       34.55     12.39 o 
   0   1   8       32.88       36.55     10.16 o 
   1   1   8       65.72       67.53     14.90 o 
   2   1   8      200.23      258.33     22.98 o 
   3   1   8       24.68       35.94     17.63 o 
   4   1   8        7.50       19.40     20.89 o 
  -5   2   8        3.16       -2.72     16.10 o 
  -4   2   8        6.09       12.84     17.44 o 
  -3   2   8       30.31       28.60     14.14 o 
  -2   2   8       92.52       57.29     20.86 o 
  -1   2   8       94.07       73.53     14.86 o 
   0   2   8      126.50      150.72     43.58 o 
   1   2   8       90.87      106.38     17.84 o 
   2   2   8        1.32       18.62     14.83 o 
   3   2   8       60.20       55.92     21.56 o 
   4   2   8       13.75       34.80     22.00 o 
  -5   3   8        0.04       -9.46     17.89 o 
  -4   3   8      212.58      160.50     24.97 o 
  -3   3   8       93.69       89.49     20.83 o 
  -2   3   8        4.25        7.37     11.26 o 
  -1   3   8      141.81      129.94     18.29 o 
   0   3   8      189.21      154.05     18.42 o 
   1   3   8       17.31       10.19     10.20 o 
   2   3   8       83.98      121.30     19.10 o 
   3   3   8      153.47      184.36     23.92 o 
   4   3   8        4.09        8.56     15.13 o 
  -5   4   8        1.07       18.77     31.80 o 
  -4   4   8      496.74      491.17     45.10 o 
  -3   4   8      222.36      236.23     26.27 o 
  -2   4   8      226.70      193.15     26.33 o 
  -1   4   8      403.32      439.19     30.06 o 
   0   4   8      603.36      540.15     38.32 o 
   1   4   8        0.63       -2.12      9.81 o 
   2   4   8       55.45       61.02     15.91 o 
   3   4   8      286.91      358.84     30.60 o 
   4   4   8       13.23       20.04     20.54 o 
  -5   5   8        4.89       13.56     30.76 o 
  -4   5   8        0.06       14.80     19.00 o 
  -3   5   8        0.13        1.37     13.88 o 
  -2   5   8      158.62      115.15     17.74 o 
  -1   5   8       54.85       68.30     15.27 o 
   0   5   8       13.51        6.53      7.71 o 
   1   5   8       84.54       93.95     14.76 o 
   2   5   8      235.73      204.93     23.48 o 
   3   5   8       52.48       47.44     17.13 o 
   4   5   8        0.74       37.24     19.12 o 
  -5   6   8       26.19        3.76     25.43 o 
  -4   6   8       92.06       76.98     23.30 o 
  -3   6   8      287.33      286.14     29.80 o 
  -2   6   8      391.68      325.66     46.66 o 
  -1   6   8      213.27      185.96     20.03 o 
   0   6   8       22.40       14.47      7.16 o 
   1   6   8       59.77       46.80     11.04 o 
   2   6   8      475.89      517.17     30.23 o 
   3   6   8       20.78       23.63     16.94 o 
   4   6   8        0.45      -13.55     17.62 o 
  -5   7   8        4.09       -5.07     21.60 o 
  -4   7   8        9.31        8.74     18.33 o 
  -3   7   8       18.42       15.47     15.84 o 
  -2   7   8        0.32        8.08     11.86 o 
  -1   7   8       13.21        3.20      8.36 o 
   0   7   8       41.55       43.21      8.28 o 
   1   7   8       15.39       12.41      9.64 o 
   2   7   8       51.08       74.07     14.99 o 
   3   7   8      165.99      141.31     21.69 o 
   4   7   8        0.54       15.69     17.67 o 
  -5   8   8        0.47        5.71     19.28 o 
  -4   8   8       12.01       19.28     22.81 o 
  -3   8   8       30.60       31.58     14.26 o 
  -2   8   8       33.75       16.75     10.70 o 
  -1   8   8       14.17       13.56      8.64 o 
   0   8   8       10.06       20.50      7.78 o 
   1   8   8        0.32       -8.71      8.06 o 
   2   8   8      260.69      309.16     22.59 o 
   3   8   8      207.53      190.88     22.19 o 
   4   8   8       10.48        6.72     15.98 o 
  -5   9   8        6.34        0.40     21.38 o 
  -4   9   8      122.14      147.10     40.41 o 
  -3   9   8      581.35      488.14     50.41 o 
  -2   9   8       14.53       20.41     12.57 o 
  -1   9   8       29.06       31.71      8.92 o 
   0   9   8        0.64        0.29      6.41 o 
   1   9   8      128.95      117.79     13.85 o 
   2   9   8       52.52       93.35     16.14 o 
   3   9   8       72.61       81.49     17.04 o 
   4   9   8        7.97        9.22     19.51 o 
  -5  10   8        1.15       -5.13     19.51 o 
  -4  10   8        7.49      -11.87     20.26 o 
  -3  10   8       39.21       40.53     17.87 o 
  -2  10   8       92.03       82.72     22.90 o 
  -1  10   8       16.95       12.27      8.33 o 
   0  10   8        0.86       21.84     24.33 o 
   1  10   8       17.52       30.78     10.38 o 
   2  10   8      206.77      205.02     22.53 o 
   3  10   8        1.36        7.59     31.99 o 
   4  10   8       27.49       15.75     20.16 o 
  -5  11   8        2.12        5.70     19.00 o 
  -4  11   8       90.39       64.04     27.30 o 
  -3  11   8      310.89      300.98     27.85 o 
  -2  11   8      769.80      784.20     37.93 o 
  -1  11   8        2.42       -2.04     11.66 o 
   0  11   8       63.77       96.33     10.74 o 
   1  11   8        5.11        2.15      9.39 o 
   2  11   8       10.59       19.45     14.22 o 
   3  11   8        6.02      -12.88     14.61 o 
   4  11   8        6.58       19.27     16.86 o 
  -4  12   8       12.95        9.70     20.83 o 
  -3  12   8       32.81       15.53     19.16 o 
  -2  12   8       22.56       19.35     14.36 o 
  -1  12   8       90.49       74.51     11.48 o 
   0  12   8        1.44        0.25      6.65 o 
   1  12   8      132.94      122.75     14.87 o 
   2  12   8       75.46       80.69     23.33 o 
   3  12   8       71.28       96.61     23.90 o 
   4  12   8       41.17       58.57     19.53 o 
  -4  13   8       64.32      101.36     32.74 o 
  -3  13   8       92.62      126.08     31.05 o 
  -2  13   8       31.40       25.50     14.93 o 
  -1  13   8        1.67        7.84      9.71 o 
   0  13   8      143.40      129.91     15.58 o 
   1  13   8       70.51       71.80     13.29 o 
   2  13   8        9.29       11.10     11.35 o 
   3  13   8       66.79       78.76     20.47 o 
   4  13   8        0.21        7.72     18.64 o 
  -4  14   8        4.17       10.98     21.80 o 
  -3  14   8        0.03       -7.03     25.09 o 
  -2  14   8      212.59      218.57     26.25 o 
  -1  14   8        3.70       13.80     11.76 o 
   0  14   8        4.77        3.56      6.65 o 
   1  14   8      117.94       97.93     13.32 o 
   2  14   8       55.73       52.30     16.36 o 
   3  14   8       10.95       -0.31     14.09 o 
   4  14   8       64.24       33.34     21.18 o 
  -4  15   8       20.99       25.05     22.90 o 
  -3  15   8       91.89       88.34     31.72 o 
  -2  15   8      590.38      686.63     39.93 o 
  -1  15   8      470.71      435.69     25.08 o 
   0  15   8       17.27       25.27     12.43 o 
   1  15   8       28.94       28.54     12.41 o 
   2  15   8       20.65       21.98     18.39 o 
   3  15   8        0.71       -8.81     17.71 o 
   4  15   8        3.36       -6.79     17.51 o 
  -4  16   8        6.33       36.80     30.12 o 
  -3  16   8       18.37       14.87     29.32 o 
  -2  16   8      255.02      318.85     30.75 o 
  -1  16   8      126.61      136.28     21.67 o 
   0  16   8        3.73       -5.31      7.76 o 
   1  16   8       93.35       99.41     13.87 o 
   2  16   8      122.73      117.90     21.52 o 
   3  16   8        1.66        2.99     14.08 o 
   4  16   8        0.40        6.03     19.04 o 
  -4  17   8       54.31       65.06     27.78 o 
  -3  17   8        0.03        5.34     25.24 o 
  -2  17   8        8.73        4.68     19.29 o 
  -1  17   8        1.68       13.14     12.07 o 
   0  17   8        7.85       -0.82      7.80 o 
   1  17   8      207.00      199.54     31.65 o 
   2  17   8       47.40       50.18     17.92 o 
   3  17   8        5.83       26.74     19.30 o 
   4  17   8       20.92       15.37     18.48 o 
  -4  18   8        6.72       -1.04     22.12 o 
  -3  18   8        3.46       15.06     22.74 o 
  -2  18   8      202.65      215.50     38.84 o 
  -1  18   8      201.98      192.23     18.68 o 
   0  18   8        9.91       16.21      9.87 o 
   1  18   8       12.56       16.59     10.45 o 
   2  18   8        0.01        1.25     14.66 o 
   3  18   8       42.57       41.33     20.22 o 
  -4  19   8        2.95      -24.71     20.40 o 
  -3  19   8        0.11       -4.49     21.64 o 
  -2  19   8       36.91       45.63     28.36 o 
  -1  19   8       92.10       82.13     13.69 o 
   0  19   8       22.16        7.33      8.13 o 
   1  19   8        1.98        9.94     12.72 o 
   2  19   8       19.00       21.69     14.90 o 
   3  19   8        2.30        7.73     16.79 o 
  -4  20   8        0.01       -5.06     22.62 o 
  -3  20   8        7.66       43.87     47.18 o 
  -2  20   8      124.59      181.99     57.35 o 
  -1  20   8       12.51       -5.06     11.70 o 
   0  20   8        5.41        3.09      9.16 o 
   1  20   8       11.80        5.32      8.96 o 
   2  20   8        6.69       18.81     15.96 o 
   3  20   8        3.47       -3.01     12.95 o 
  -3  21   8        1.20       18.01     23.23 o 
  -2  21   8       90.70      108.96     31.33 o 
  -1  21   8       34.14       31.07     13.88 o 
   0  21   8        9.38       11.33     12.29 o 
   1  21   8       12.20        9.76      8.66 o 
   2  21   8       46.80       50.20     16.30 o 
   3  21   8       23.01       16.61     16.11 o 
  -3  22   8        0.57       -6.31     20.91 o 
  -2  22   8        5.15       14.31     23.78 o 
  -1  22   8       33.97       18.97     13.84 o 
   0  22   8       51.16       49.89     14.62 o 
   1  22   8       85.63       62.13     22.34 o 
   2  22   8        0.17        1.38     14.44 o 
   3  22   8       17.50       12.16     15.81 o 
  -3  23   8        2.89       22.81     24.59 o 
  -2  23   8       21.09        7.13     23.02 o 
  -1  23   8        0.00       -4.40     13.98 o 
   0  23   8       47.17       28.48     14.85 o 
   1  23   8       10.68        2.06      8.23 o 
   2  23   8        0.57       16.17     12.49 o 
   3  23   8        0.16        0.90     16.15 o 
  -3  24   8        0.88        2.76     22.08 o 
  -2  24   8        0.00        0.63     16.38 o 
  -1  24   8       38.54       35.02     16.11 o 
   0  24   8        4.20       -5.41     22.07 o 
   1  24   8      103.38      102.70     55.18 o 
   2  24   8       10.14       13.47     12.64 o 
   3  24   8        3.22       10.77     16.11 o 
  -3  25   8        0.49      -20.58     19.53 o 
  -2  25   8        0.26        9.22     20.06 o 
  -1  25   8        0.59       10.30     14.37 o 
   0  25   8        2.48       -0.76     19.90 o 
   1  25   8       56.89       50.03     34.90 o 
   2  25   8        0.91        8.69      9.85 o 
  -3  26   8        0.94      -18.90     19.16 o 
  -2  26   8        2.52        3.96     16.77 o 
  -1  26   8        0.03        3.73     14.38 o 
   0  26   8       55.17       20.18     17.65 o 
   1  26   8        0.66       13.53     15.36 o 
   2  26   8        5.34        0.27      8.84 o 
  -2  27   8        3.42       -2.14     14.66 o 
  -1  27   8       11.78      -10.07     18.77 o 
   0  27   8        3.59        4.84     19.37 o 
   1  27   8        9.42        6.87      8.69 o 
   2  27   8        4.74        7.47     14.17 o 
  -2  28   8        4.58        7.31     19.41 o 
  -1  28   8       11.82       22.91     26.59 o 
   0  28   8        0.05       30.71     22.62 o 
   1  28   8        0.48        3.58     11.17 o 
   2  28   8       22.37       10.96     23.98 o 
  -2  29   8        6.93       14.22     17.64 o 
  -1  29   8        1.92       18.59     24.78 o 
   0  29   8       12.79      -11.94     19.29 o 
   1  29   8       10.59        2.71      7.70 o 
  -1  30   8        0.85       10.66     20.91 o 
   0  30   8        0.18       -9.39     21.49 o 
   1  30   8        5.41        6.90      9.91 o 
   0  31   8        5.06       11.49     25.68 o 
  -5   1   9        4.18       18.55     17.63 o 
  -4   1   9        2.57        7.83     14.56 o 
  -3   1   9        0.50       -0.52     11.43 o 
  -2   1   9        8.90        0.07     17.73 o 
  -1   1   9        2.04        3.79     11.57 o 
   0   1   9      855.33      914.33    116.53 o 
   1   1   9        6.21       18.35     14.04 o 
   2   1   9       16.24       32.14     14.15 o 
   3   1   9       73.33       78.92     21.50 o 
   4   1   9        1.11        8.11     19.68 o 
  -5   2   9        4.10        7.62     28.15 o 
  -4   2   9      105.50       84.19     19.72 o 
  -3   2   9       64.66       31.28     17.33 o 
  -2   2   9       11.46        5.77     11.15 o 
  -1   2   9        3.28        4.43     14.38 o 
   0   2   9      328.01      298.65     21.65 o 
   1   2   9       10.81       35.17     13.28 o 
   2   2   9        2.43       -1.64     12.51 o 
   3   2   9       15.20       14.59     16.66 o 
   4   2   9        3.80       10.44     23.03 o 
  -5   3   9        0.01        4.45     33.11 o 
  -4   3   9        0.35      -15.68     13.87 o 
  -3   3   9       17.55        4.93     12.44 o 
  -2   3   9       32.34       34.55     13.65 o 
  -1   3   9       54.37       81.27     16.11 o 
   0   3   9      302.75      304.30     20.99 o 
   1   3   9        1.99        3.52     11.20 o 
   2   3   9       17.29       21.41     12.86 o 
   3   3   9        3.25        3.35     16.49 o 
   4   3   9       43.66       34.80     18.38 o 
  -5   4   9        4.75       46.92     42.75 o 
  -4   4   9        0.03        8.85     16.65 o 
  -3   4   9        0.83       -1.74     10.99 o 
  -2   4   9       25.73       37.88     14.28 o 
  -1   4   9       19.83        4.43     10.30 o 
   0   4   9      197.25      266.75     45.55 o 
   1   4   9      147.10      127.09     15.15 o 
   2   4   9      282.45      264.55     27.92 o 
   3   4   9       50.94       58.26     21.39 o 
   4   4   9       34.61       45.23     19.89 o 
  -5   5   9       13.31       -2.61     36.50 o 
  -4   5   9       23.67       -3.13     13.27 o 
  -3   5   9        0.02       -5.49     10.87 o 
  -2   5   9        0.01      -15.12     13.27 o 
  -1   5   9      239.28      204.73     21.38 o 
   0   5   9      359.99      369.70     21.66 o 
   1   5   9       16.26       18.19     12.86 o 
   2   5   9        5.17       23.93     14.85 o 
   3   5   9       34.29       51.50     18.06 o 
   4   5   9        5.27       11.35     17.55 o 
  -4   6   9       17.88       16.18     17.12 o 
  -3   6   9       48.78       51.34     16.91 o 
  -2   6   9       36.84       35.60     16.58 o 
  -1   6   9        4.80       44.03     13.26 o 
   0   6   9       45.88       65.28     17.81 o 
   1   6   9      103.63      113.11     14.18 o 
   2   6   9       44.09       57.42     17.58 o 
   3   6   9       14.79       15.64     18.35 o 
   4   6   9       40.33       51.50     35.56 o 
  -4   7   9       13.81        5.26     17.28 o 
  -3   7   9       34.24       23.61     14.74 o 
  -2   7   9      104.71      122.26     21.04 o 
  -1   7   9       13.48        7.42     10.91 o 
   0   7   9        3.76       -1.69      8.53 o 
   1   7   9       33.97       55.81     12.43 o 
   2   7   9       19.49       17.27     11.65 o 
   3   7   9        9.84       17.45     16.07 o 
   4   7   9      111.10      107.88     24.53 o 
  -4   8   9       11.17       38.69     22.67 o 
  -3   8   9        0.17       -9.20     14.21 o 
  -2   8   9      137.57      122.91     18.30 o 
  -1   8   9       92.64       73.61     15.91 o 
   0   8   9       15.01        6.30     10.20 o 
   1   8   9       27.05       43.26     13.00 o 
   2   8   9        0.44       11.91     12.47 o 
   3   8   9        0.09       -8.82     13.21 o 
   4   8   9       43.33       36.14     18.23 o 
  -4   9   9        5.82       29.72     24.91 o 
  -3   9   9       42.21       24.05     14.91 o 
  -2   9   9     1125.91     1140.23     55.92 o 
  -1   9   9      167.25      171.05     19.78 o 
   0   9   9       19.26       34.55     12.27 o 
   1   9   9        1.82        2.71      9.49 o 
   2   9   9        3.50       -1.77     11.86 o 
   3   9   9       23.17       20.08     15.97 o 
   4   9   9        8.71       -4.51     16.11 o 
  -4  10   9       95.91      107.98     30.00 o 
  -3  10   9       27.09       43.23     16.50 o 
  -2  10   9       32.21       42.25     16.71 o 
  -1  10   9      350.28      377.81     26.75 o 
   0  10   9       23.68       25.43     12.20 o 
   1  10   9        2.00        4.68      9.67 o 
   2  10   9        3.09        3.61     10.16 o 
   3  10   9        0.96        3.28     14.69 o 
   4  10   9       17.37       17.81     17.50 o 
  -4  11   9        5.55       10.09     26.05 o 
  -3  11   9        4.84       -5.67     13.41 o 
  -2  11   9        0.01        4.72     12.17 o 
  -1  11   9        0.05       14.02     11.46 o 
   0  11   9       28.77       22.39     11.88 o 
   1  11   9        4.72        9.92     18.52 o 
   2  11   9        0.41      -11.77     11.10 o 
   3  11   9        7.33       15.98     16.07 o 
   4  11   9        4.95       -2.49     14.16 o 
  -4  12   9        2.82       40.18     23.99 o 
  -3  12   9       18.69       22.72     17.85 o 
  -2  12   9      295.59      316.44     58.14 o 
  -1  12   9      190.64      210.87     22.36 o 
   0  12   9        2.19       22.66     11.52 o 
   1  12   9        8.09        5.60     10.89 o 
   2  12   9       19.27       25.70     13.12 o 
   3  12   9       19.52       24.12     15.63 o 
   4  12   9       33.71       28.06     19.43 o 
  -4  13   9        0.07       41.32     29.56 o 
  -3  13   9       20.79       33.82     23.94 o 
  -2  13   9      732.20      658.98    130.38 o 
  -1  13   9      933.38      937.96    131.00 o 
   0  13   9      226.05      239.13     19.34 o 
   1  13   9        3.69        1.93      9.64 o 
   2  13   9       36.62       61.73     16.40 o 
   3  13   9        2.10       -9.50     15.61 o 
   4  13   9       11.99       22.73     17.89 o 
  -4  14   9        5.18       -6.26     21.77 o 
  -3  14   9        0.00       -0.37     27.87 o 
  -2  14   9       22.21       33.13     14.66 o 
  -1  14   9      433.40      543.37     79.86 o 
   0  14   9       55.40       56.20     13.49 o 
   1  14   9       72.81       82.39     30.11 o 
   2  14   9       23.32       30.18     17.16 o 
   3  14   9        0.33       -2.98     15.12 o 
   4  14   9       34.82       23.79     15.44 o 
  -4  15   9        0.41      -16.85     27.39 o 
  -3  15   9       15.18       22.76     21.39 o 
  -2  15   9       54.20       60.37     17.67 o 
  -1  15   9       48.96       81.92     18.19 o 
   0  15   9       66.01       65.27     14.83 o 
   1  15   9       17.86       14.43     11.51 o 
   2  15   9       11.49       28.30     17.40 o 
   3  15   9       10.45        1.20     14.45 o 
  -4  16   9       17.91       34.27     26.33 o 
  -3  16   9        3.12        9.25     21.39 o 
  -2  16   9        2.75       -2.44     11.02 o 
  -1  16   9        1.91       -0.29     13.98 o 
   0  16   9        3.86       -0.03     10.61 o 
   1  16   9        8.06        8.53     10.54 o 
   2  16   9        3.28        2.27     11.95 o 
   3  16   9        3.47        2.86     12.45 o 
  -4  17   9        4.04       13.83     26.59 o 
  -3  17   9        9.15      -16.12     23.83 o 
  -2  17   9      281.97      277.25     47.45 o 
  -1  17   9      306.02      323.84     38.57 o 
   0  17   9       10.85        9.24     12.54 o 
   1  17   9       21.74       26.13     11.26 o 
   2  17   9        1.53        5.90     12.29 o 
   3  17   9        0.03      -10.94     14.39 o 
  -4  18   9       46.91       76.10     32.32 o 
  -3  18   9       21.29        7.15     20.54 o 
  -2  18   9        0.78       -5.13     20.07 o 
  -1  18   9       39.46       47.02     17.51 o 
   0  18   9        2.89       -1.77     12.79 o 
   1  18   9       25.12       19.56     13.33 o 
   2  18   9       19.60       13.91     16.44 o 
   3  18   9        2.04       -2.83     15.09 o 
  -3  19   9        4.80       10.37     22.52 o 
  -2  19   9        1.32      -11.33     28.68 o 
  -1  19   9       10.14       -2.29     10.83 o 
   0  19   9        1.96       -9.58     12.46 o 
   1  19   9        1.11        1.33     10.64 o 
   2  19   9        3.03        1.45     13.15 o 
   3  19   9        0.27        4.26     14.04 o 
  -3  20   9       39.43       67.50     29.11 o 
  -2  20   9      116.86      129.68     30.25 o 
  -1  20   9        0.71       16.70     14.51 o 
   0  20   9        0.47       -4.63     12.79 o 
   1  20   9       13.94        6.34     10.27 o 
   2  20   9        3.82       22.43     15.56 o 
   3  20   9        1.51       -5.30     15.14 o 
  -3  21   9        4.14       28.26     32.12 o 
  -2  21   9       14.65       48.93     24.42 o 
  -1  21   9       30.91       32.37     16.57 o 
   0  21   9       10.06        6.97     13.55 o 
   1  21   9       39.47       24.22      9.82 o 
   2  21   9        0.17       -9.10     10.77 o 
   3  21   9        1.69        5.99     16.21 o 
  -3  22   9        1.02        2.14     30.41 o 
  -2  22   9        7.02        8.02     20.91 o 
  -1  22   9       88.30      115.37     21.29 o 
   0  22   9       16.77       19.98     20.39 o 
   1  22   9       15.76       10.63      8.43 o 
   2  22   9       40.60       16.76     11.98 o 
   3  22   9        0.02        0.13     14.11 o 
  -3  23   9        4.02       10.01     26.51 o 
  -2  23   9        0.81      -16.40     19.67 o 
  -1  23   9       16.81       32.73     17.98 o 
   0  23   9        2.05       -7.30     18.62 o 
   1  23   9       21.87        4.70      7.34 o 
   2  23   9       38.88       18.15     20.42 o 
  -3  24   9       16.81       36.77     31.02 o 
  -2  24   9        3.21       -0.35     20.51 o 
  -1  24   9       16.11        8.26     15.61 o 
   0  24   9        6.95        4.14     18.35 o 
   1  24   9        7.08        3.29     22.16 o 
   2  24   9        0.05        1.57      8.72 o 
  -2  25   9       15.74        4.16     21.08 o 
  -1  25   9       32.78       47.70     19.71 o 
   0  25   9       17.54       41.39     25.99 o 
   1  25   9       19.49       67.13     34.37 o 
   2  25   9        0.68       13.25     17.89 o 
  -2  26   9        0.81       35.66     24.72 o 
  -1  26   9        6.60       11.11     25.75 o 
   0  26   9        2.48        2.82     19.41 o 
   1  26   9       20.27       27.00     28.33 o 
   2  26   9       22.35       28.08     25.09 o 
  -2  27   9        5.25       18.68     28.11 o 
  -1  27   9        1.01       -3.42     22.08 o 
   0  27   9        1.06       12.18     20.03 o 
   1  27   9        0.14      -10.94     31.83 o 
  -1  28   9        9.57       46.16     27.45 o 
   0  28   9        0.61       -6.26     26.59 o 
   1  28   9        0.23       17.48     35.62 o 
  -1  29   9       12.45       52.11     58.13 o 
   0  29   9        0.01       17.73     30.76 o 
  -4   0  10        2.57       14.60     21.90 o 
  -3   0  10      297.97      244.53     39.10 o 
  -2   0  10        6.18       20.86     20.86 o 
  -1   0  10       72.71      108.97     27.63 o 
   0   0  10        0.18       16.16     23.98 o 
   1   0  10      259.58      283.98     32.92 o 
   2   0  10        7.16        8.17     19.15 o 
   3   0  10       14.16       26.68     32.21 o 
   4   0  10        0.98      -28.10     24.83 o 
  -4   1  10        2.51       14.02     18.25 o 
  -3   1  10       48.45       90.31     26.07 o 
  -2   1  10       32.85       23.47     13.05 o 
  -1   1  10        0.82       28.64     17.14 o 
   0   1  10        6.60        1.80     11.88 o 
   1   1  10        0.01       26.79     13.90 o 
   2   1  10       13.10       15.11     14.16 o 
   3   1  10       91.61      115.48     24.56 o 
   4   1  10        6.81        8.33     16.59 o 
  -4   2  10        0.00      -22.10     17.85 o 
  -3   2  10       72.41       43.11     17.29 o 
  -2   2  10       12.17        8.27     13.27 o 
  -1   2  10       25.23       22.77     15.64 o 
   0   2  10        4.49       12.74     14.15 o 
   1   2  10       12.04        4.28     11.82 o 
   2   2  10        0.26        3.13     12.65 o 
   3   2  10        7.47       24.96     17.58 o 
   4   2  10       11.81       23.96     20.26 o 
  -4   3  10        7.52       13.03     15.62 o 
  -3   3  10        7.58       41.53     18.16 o 
  -2   3  10       12.83       11.14     15.88 o 
  -1   3  10        1.15       -0.41     12.51 o 
   0   3  10       65.30       49.03     19.81 o 
   1   3  10        9.61        2.00     10.79 o 
   2   3  10        4.65        5.77     13.15 o 
   3   3  10        0.57       -3.27     16.83 o 
   4   3  10       23.66       23.00     20.53 o 
  -4   4  10       10.39       17.67     19.45 o 
  -3   4  10      744.91      633.45     41.27 o 
  -2   4  10       70.69       83.97     16.77 o 
  -1   4  10       48.01       43.54     16.59 o 
   0   4  10       30.28       48.42     15.10 o 
   1   4  10        7.90       16.03     12.34 o 
   2   4  10        4.87        6.08     13.73 o 
   3   4  10       32.09       37.69     18.74 o 
   4   4  10        7.24       32.34     21.20 o 
  -4   5  10       49.27       35.92     20.24 o 
  -3   5  10       15.64       51.54     22.42 o 
  -2   5  10       10.56       16.50     12.47 o 
  -1   5  10       69.49       45.40     15.51 o 
   0   5  10       17.07       14.66     11.19 o 
   1   5  10        1.85        8.55     10.79 o 
   2   5  10        1.59       -0.08     16.05 o 
   3   5  10       14.88       65.08     35.04 o 
   4   5  10        7.23       -2.13     21.46 o 
  -4   6  10       14.65       21.14     17.04 o 
  -3   6  10       29.20       33.05     16.85 o 
  -2   6  10      165.50      141.86     21.45 o 
  -1   6  10        0.07       -4.49     11.24 o 
   0   6  10        7.01        3.72     10.44 o 
   1   6  10      110.56      111.24     15.76 o 
   2   6  10       10.14       12.34     14.10 o 
   3   6  10       94.51      104.48     27.09 o 
   4   6  10       71.40       65.29     28.82 o 
  -4   7  10        6.85       21.21     16.78 o 
  -3   7  10       38.97       54.23     18.66 o 
  -2   7  10       52.95       75.74     18.70 o 
  -1   7  10       14.42       10.56     11.22 o 
   0   7  10        0.50       -0.99     12.67 o 
   1   7  10       11.05       11.47     10.85 o 
   2   7  10       13.16       26.13     13.75 o 
   3   7  10       11.71       29.75     15.02 o 
   4   7  10       94.29       82.16     22.75 o 
  -4   8  10        0.16      -10.07     15.10 o 
  -3   8  10        0.10       -2.23     12.35 o 
  -2   8  10       74.58       75.25     17.03 o 
  -1   8  10      268.77      248.01     22.23 o 
   0   8  10        0.34        1.24     15.03 o 
   1   8  10       15.80       26.65     11.39 o 
   2   8  10       10.04       32.75     13.26 o 
   3   8  10        0.03       -7.18     15.47 o 
   4   8  10       40.96       44.42     19.48 o 
  -4   9  10        0.88        2.57     17.21 o 
  -3   9  10       40.32       25.26     16.93 o 
  -2   9  10      233.95      172.37     42.45 o 
  -1   9  10      323.69      301.08     24.18 o 
   0   9  10       11.26        0.51     15.02 o 
   1   9  10        0.64      -16.57     11.05 o 
   2   9  10       36.78       24.60     12.32 o 
   3   9  10        1.58       -2.28     12.89 o 
   4   9  10        1.33        3.48     17.45 o 
  -4  10  10        0.82       -5.11     28.94 o 
  -3  10  10        9.33        8.43     16.08 o 
  -2  10  10        9.73       24.42     16.23 o 
  -1  10  10      165.18      121.06     17.94 o 
   0  10  10        0.31      -10.19     11.77 o 
   1  10  10       10.89       12.90     13.45 o 
   2  10  10       26.53       43.06     14.56 o 
   3  10  10       23.23       32.00     14.68 o 
  -4  11  10       40.06       39.83     21.60 o 
  -3  11  10       84.53       75.27     21.71 o 
  -2  11  10      397.93      436.77     32.25 o 
  -1  11  10       84.14       59.93     15.43 o 
   0  11  10       30.26       41.87     15.09 o 
   1  11  10        9.69        7.43     14.50 o 
   2  11  10       10.83        6.11     13.64 o 
   3  11  10        3.88        5.27     13.90 o 
  -4  12  10       12.22        3.18     23.42 o 
  -3  12  10       28.76       28.44     15.25 o 
  -2  12  10      475.17      472.78     57.05 o 
  -1  12  10      114.21      112.67     19.77 o 
   0  12  10       43.35       39.75     15.01 o 
   1  12  10        0.23        3.55     12.92 o 
   2  12  10       16.60        8.83     13.49 o 
   3  12  10        0.70        9.12     15.05 o 
  -4  13  10        0.84       -9.56     19.81 o 
  -3  13  10       43.86       60.40     21.40 o 
  -2  13  10       62.59       74.20     18.99 o 
  -1  13  10       41.76       60.38     19.96 o 
   0  13  10        1.00       17.80     15.00 o 
   1  13  10       23.15       20.39     13.32 o 
   2  13  10        8.45        7.83     11.35 o 
   3  13  10        1.91       -9.24     10.09 o 
  -4  14  10        3.40        0.32     23.66 o 
  -3  14  10        4.21        7.46     24.05 o 
  -2  14  10       31.74       23.53     16.73 o 
  -1  14  10      527.86      697.02     88.74 o 
   0  14  10       21.61       29.00     13.18 o 
   1  14  10        0.65        1.91     13.31 o 
   2  14  10        2.54      -13.35     13.34 o 
   3  14  10        1.17       -2.25     11.57 o 
  -4  15  10        3.89       13.59     19.87 o 
  -3  15  10       30.88       15.26     18.00 o 
  -2  15  10        6.88       -2.41     14.95 o 
  -1  15  10       61.26      101.13     21.84 o 
   0  15  10      137.18      147.71     20.97 o 
   1  15  10        8.81       -0.45     15.43 o 
   2  15  10        4.12       -3.49     10.51 o 
   3  15  10        1.39       -3.27     13.10 o 
  -3  16  10        0.16        0.27     21.77 o 
  -2  16  10      173.53      167.89     44.36 o 
  -1  16  10        0.20       -4.60     12.87 o 
   0  16  10      157.80      217.76     25.97 o 
   1  16  10       10.18       34.28     28.36 o 
   2  16  10       22.19       20.65     15.44 o 
   3  16  10        2.30      -11.92     12.55 o 
  -3  17  10       39.83       26.05     28.15 o 
  -2  17  10       27.21       16.93     21.67 o 
  -1  17  10      160.23      189.95     25.45 o 
   0  17  10        1.69      -18.30     12.20 o 
   1  17  10        8.38       27.83     18.47 o 
   2  17  10       15.68       10.50     17.34 o 
   3  17  10        1.11        1.27     15.67 o 
  -3  18  10        3.55      -17.06     16.36 o 
  -2  18  10        0.62       23.87     17.67 o 
  -1  18  10      389.32      443.75     41.89 o 
   0  18  10       15.75       21.95     17.53 o 
   1  18  10        3.96       13.86     19.96 o 
   2  18  10        4.31       11.11     17.36 o 
   3  18  10        0.64       -1.67     11.21 o 
  -3  19  10        3.95       21.26     24.80 o 
  -2  19  10        0.49        1.52     18.11 o 
  -1  19  10        3.40       19.97     19.09 o 
   0  19  10       58.15       56.67     16.46 o 
   1  19  10        0.26       29.04     34.93 o 
   2  19  10       12.31        8.41     13.04 o 
   3  19  10        4.19       -6.92     17.24 o 
  -3  20  10        0.83       -0.07     22.03 o 
  -2  20  10        8.66       15.61     22.80 o 
  -1  20  10       14.05       31.90     18.50 o 
   0  20  10        6.08       26.92     17.80 o 
   1  20  10       22.61       21.88     41.97 o 
   2  20  10       10.65        0.31     10.22 o 
  -3  21  10       10.85        6.65     23.17 o 
  -2  21  10        5.45       -9.43     27.89 o 
  -1  21  10        0.81        7.36     16.74 o 
   0  21  10        2.64       -6.16     15.86 o 
   1  21  10        0.36       57.91     34.15 o 
   2  21  10        1.59       -4.67      9.56 o 
  -2  22  10        4.14       -1.39     17.31 o 
  -1  22  10        4.16       16.44     17.35 o 
   0  22  10        4.26       15.68     21.64 o 
   1  22  10        9.92       56.23     32.44 o 
   2  22  10       16.08        1.92     24.91 o 
  -2  23  10        5.61        1.64     18.37 o 
  -1  23  10       56.68       81.90     25.46 o 
   0  23  10        4.95        3.89     26.05 o 
   1  23  10        2.80        2.45     27.89 o 
   2  23  10       37.75       14.81     12.95 o 
  -2  24  10        1.01       -4.58     18.16 o 
  -1  24  10        7.75        1.61     21.98 o 
   0  24  10        2.16      -14.48     27.81 o 
   1  24  10        1.07       15.79     23.29 o 
  -2  25  10        4.54        7.52     22.94 o 
  -1  25  10        1.99       13.13     21.95 o 
   0  25  10        6.04       54.22     42.75 o 
   1  25  10        1.48       -7.41     30.06 o 
  -1  26  10        0.13       50.05     44.84 o 
   0  26  10        2.97       16.68     41.71 o 
   1  26  10        2.08       -9.05     24.62 o 
  -1  27  10        2.48       -1.04     45.88 o 
   0  27  10        4.02       84.46     50.05 o 
  -4   1  11       12.06       24.52     18.28 o 
  -3   1  11       91.36       60.31     18.39 o 
  -2   1  11        8.04        2.56     12.77 o 
  -1   1  11        1.15       -6.82     16.11 o 
   0   1  11        0.01        2.20     12.10 o 
   1   1  11       37.89       68.94     24.63 o 
   2   1  11       29.14       45.97     17.84 o 
   3   1  11       19.98       49.78     23.10 o 
  -4   2  11        0.13        5.16     16.29 o 
  -3   2  11        0.52       32.76     16.53 o 
  -2   2  11       11.21        3.16     12.47 o 
  -1   2  11        1.15       28.82     21.64 o 
   0   2  11        4.43        4.11     13.63 o 
   1   2  11      335.19      362.45     39.10 o 
   2   2  11        7.07        2.93     14.99 o 
   3   2  11       43.89       67.10     20.47 o 
  -4   3  11        9.83       19.90     15.51 o 
  -3   3  11        9.32       -0.17     16.40 o 
  -2   3  11        0.57       22.39     22.94 o 
  -1   3  11       10.83       17.03     39.89 o 
   0   3  11       28.78       19.29     14.38 o 
   1   3  11       13.79       59.80     20.98 o 
   2   3  11        5.53       12.14     13.27 o 
   3   3  11       20.74        9.34     18.36 o 
  -4   4  11        0.00       19.51     16.97 o 
  -3   4  11       31.81       46.32     18.04 o 
  -2   4  11       19.70       10.73     17.49 o 
  -1   4  11       58.95       58.15     16.40 o 
   0   4  11       87.15      106.58     21.56 o 
   1   4  11       81.88      107.70     23.52 o 
   2   4  11        1.67        5.81     13.84 o 
   3   4  11        0.70        4.86     21.21 o 
  -4   5  11        0.22       -4.52     13.82 o 
  -3   5  11       25.89       45.74     20.27 o 
  -2   5  11       29.66       19.81     13.87 o 
  -1   5  11        2.66        9.19     14.40 o 
   0   5  11       39.82       78.01     24.24 o 
   1   5  11        1.09       12.81     16.89 o 
   2   5  11        1.41       -7.38     19.40 o 
   3   5  11        7.23        3.16     20.04 o 
  -4   6  11        5.46       -2.32     15.78 o 
  -3   6  11       29.59        8.86     22.16 o 
  -2   6  11       11.93       12.72     15.61 o 
  -1   6  11        0.07        1.72     15.12 o 
   0   6  11        0.24        6.26     14.25 o 
   1   6  11       43.10       58.79     19.53 o 
   2   6  11        1.35       -2.63     13.18 o 
   3   6  11        3.37       -0.48      9.93 o 
  -4   7  11        0.03        0.53     13.85 o 
  -3   7  11       27.38      113.11     89.42 o 
  -2   7  11       36.87       53.37     17.61 o 
  -1   7  11      109.05      124.33     18.78 o 
   0   7  11        4.10       -0.52     15.37 o 
   1   7  11       14.76       13.37     16.38 o 
   2   7  11        0.34        3.88     12.11 o 
   3   7  11       15.61       11.05     11.59 o 
  -4   8  11        0.17        4.85     17.81 o 
  -3   8  11        0.27        1.98     16.42 o 
  -2   8  11       82.17       96.96     18.32 o 
  -1   8  11      182.27      254.31     35.67 o 
   0   8  11        0.79       -4.17     17.94 o 
   1   8  11       10.85       12.47     18.48 o 
   2   8  11       17.16       31.38     15.22 o 
   3   8  11       20.50       35.66     14.39 o 
  -4   9  11       13.23        6.04     17.81 o 
  -3   9  11        8.82       17.21     16.97 o 
  -2   9  11      185.14      192.36     22.80 o 
  -1   9  11       11.03       30.78     15.45 o 
   0   9  11       19.06       18.77     18.39 o 
   1   9  11        0.05        7.25     17.89 o 
   2   9  11        7.90       20.59     13.48 o 
   3   9  11        0.47        0.22     12.58 o 
  -4  10  11        1.35        4.83     16.17 o 
  -3  10  11       16.13       16.68     16.46 o 
  -2  10  11       60.16       46.66     15.90 o 
  -1  10  11       17.79        5.23     13.93 o 
   0  10  11       60.71       68.31     21.06 o 
   1  10  11       31.80       45.64     18.56 o 
   2  10  11       21.47       22.29     13.61 o 
   3  10  11        8.89        7.45     11.95 o 
  -4  11  11       11.83       18.49     19.97 o 
  -3  11  11        0.22       16.34     17.34 o 
  -2  11  11       15.24        0.42     12.85 o 
  -1  11  11        0.51        4.08     13.15 o 
   0  11  11       83.48      103.23     30.24 o 
   1  11  11        0.01       10.06     14.18 o 
   2  11  11        0.01        1.15     13.55 o 
   3  11  11        0.80      -11.46     11.54 o 
  -3  12  11       11.34        1.93     14.04 o 
  -2  12  11       22.44       30.95     15.52 o 
  -1  12  11      280.42      306.11     27.57 o 
   0  12  11        0.03       20.62     17.40 o 
   1  12  11        3.76        9.55     18.00 o 
   2  12  11        0.52        6.67     19.55 o 
   3  12  11        4.26        2.73     12.49 o 
  -3  13  11        1.20       11.45     21.03 o 
  -2  13  11        0.51        8.46     13.52 o 
  -1  13  11       29.05       45.92     16.88 o 
   0  13  11       54.27       93.30     25.68 o 
   1  13  11       67.87       70.40     19.83 o 
   2  13  11        8.22       19.11     17.94 o 
   3  13  11        0.92       -4.27      8.06 o 
  -3  14  11        0.30        3.58     21.64 o 
  -2  14  11       60.98       53.36     16.71 o 
  -1  14  11      229.34      249.39     56.49 o 
   0  14  11      263.85      327.35     37.05 o 
   1  14  11        9.85       14.04     17.81 o 
   2  14  11       23.90       23.55     24.13 o 
   3  14  11        1.45       11.37     23.45 o 
  -3  15  11       17.50       17.93     24.15 o 
  -2  15  11        5.73        8.56     16.08 o 
  -1  15  11        0.89       15.58     16.94 o 
   0  15  11        0.56       46.71     26.85 o 
   1  15  11       28.97       34.95     18.00 o 
   2  15  11        5.16       16.46     44.84 o 
   3  15  11        0.70        0.53     10.32 o 
  -3  16  11       11.32       22.46     28.42 o 
  -2  16  11        7.84       14.70     15.53 o 
  -1  16  11        0.79       21.64     14.45 o 
   0  16  11        0.57        5.85     17.88 o 
   1  16  11        1.93        7.13     15.85 o 
   2  16  11        6.16       40.69     26.36 o 
  -3  17  11        0.13       11.20     18.23 o 
  -2  17  11        3.52        6.54     19.06 o 
  -1  17  11        0.05       15.18     18.95 o 
   0  17  11       18.13       21.27     23.98 o 
   1  17  11       14.15       13.11     18.32 o 
   2  17  11        0.00       19.48     22.03 o 
  -3  18  11       14.71       16.51     24.77 o 
  -2  18  11        0.18       -9.00     20.07 o 
  -1  18  11       21.95       48.17     20.07 o 
   0  18  11       74.11       93.14     24.15 o 
   1  18  11        0.23      -15.08     24.86 o 
   2  18  11       13.40        4.61     27.82 o 
  -3  19  11        3.52        0.77     17.17 o 
  -2  19  11        0.10       -7.70     16.48 o 
  -1  19  11       68.26       83.46     19.88 o 
   0  19  11        0.09      -11.41     19.35 o 
   1  19  11        1.10        7.18     20.61 o 
   2  19  11        0.01       17.29     25.78 o 
  -2  20  11       18.05       31.65     20.99 o 
  -1  20  11        5.78       13.80     17.30 o 
   0  20  11        0.11       -1.23     22.47 o 
   1  20  11        3.59        8.28     26.51 o 
   2  20  11       21.74       53.19     28.57 o 
  -2  21  11       22.53       37.95     21.20 o 
  -1  21  11       53.70       62.96     24.59 o 
   0  21  11        8.76       16.37     23.43 o 
   1  21  11        7.13      -14.24     30.28 o 
   2  21  11        0.40      -12.33     24.24 o 
  -2  22  11        0.05       -0.23     22.68 o 
  -1  22  11       12.14       23.38     22.42 o 
   0  22  11       17.01       30.24     52.14 o 
   1  22  11        1.10       41.72     31.60 o 
  -1  23  11       17.02       15.71     19.25 o 
   0  23  11        0.70       64.13     57.35 o 
   1  23  11        1.15       19.03     24.78 o 
  -1  24  11        0.44       10.86     20.37 o 
   0  24  11        7.88       45.36     54.22 o 
  -3   0  12        4.84        2.09     17.21 o 
  -2   0  12        9.60       13.03     20.86 o 
  -1   0  12        1.61       16.68     16.16 o 
   0   0  12        1.72        0.00     25.03 o 
   1   0  12       22.52        6.26     26.07 o 
   2   0  12       14.62        6.26     34.93 o 
   3   0  12        6.47       32.19     33.37 o 
  -3   1  12        3.35      -15.18     13.53 o 
  -2   1  12       70.52       46.42     18.05 o 
  -1   1  12        6.16        0.04     12.83 o 
   0   1  12        1.64        2.82     14.18 o 
   1   1  12       34.01       38.80     22.92 o 
   2   1  12        2.70       15.64     28.15 o 
   3   1  12        1.23       18.07     22.76 o 
  -3   2  12        7.66       17.50     19.29 o 
  -2   2  12       17.78        6.98     23.20 o 
  -1   2  12        4.16       19.35     28.94 o 
   0   2  12       45.72       59.99     17.68 o 
   1   2  12        7.94       12.95     24.50 o 
   2   2  12        1.58        5.21     19.96 o 
   3   2  12        0.57        7.32     19.18 o 
  -3   3  12        3.30        9.52     15.80 o 
  -2   3  12       53.62       57.35     17.68 o 
  -1   3  12        0.59       11.50     13.51 o 
   0   3  12       64.08       75.54     19.16 o 
   1   3  12       51.19       67.28     25.29 o 
   2   3  12        5.84       30.21     56.31 o 
   3   3  12        0.06       -2.71     18.81 o 
  -3   4  12       13.20       35.05     19.13 o 
  -2   4  12       34.13       47.25     18.31 o 
  -1   4  12        6.13       -1.89     12.89 o 
   0   4  12        4.71       32.04     18.22 o 
   1   4  12       11.97       35.20     21.74 o 
   2   4  12        0.36        4.35     24.12 o 
   3   4  12        3.27       20.71     21.33 o 
  -3   5  12       49.24       44.10     18.70 o 
  -2   5  12       32.35       17.82     14.28 o 
  -1   5  12       30.92       38.56     18.16 o 
   0   5  12       39.52       59.44     18.80 o 
   1   5  12       13.34       25.34     20.07 o 
   2   5  12        0.09      -15.96     22.67 o 
   3   5  12        0.07        8.62     12.47 o 
  -3   6  12        0.86       20.11     19.37 o 
  -2   6  12       34.08       26.04     14.95 o 
  -1   6  12       12.91       15.59     13.85 o 
   0   6  12      216.08      316.46     34.65 o 
   1   6  12       22.44       13.21     19.70 o 
   2   6  12        1.91       28.78     32.85 o 
   3   6  12        0.08        8.26     13.31 o 
  -3   7  12        0.16       -0.15     13.53 o 
  -2   7  12       28.71       30.14     12.86 o 
  -1   7  12       27.47       34.14     14.58 o 
   0   7  12      128.91      153.00     26.05 o 
   1   7  12        0.83      -12.02     20.40 o 
   2   7  12       12.42        1.28     24.51 o 
   3   7  12       13.75       11.34     11.59 o 
  -3   8  12        0.03       -9.92     12.49 o 
  -2   8  12       18.56       38.70     17.75 o 
  -1   8  12        0.02        5.40     14.12 o 
   0   8  12       19.63       57.12     18.42 o 
   1   8  12        0.04        3.20     16.27 o 
   2   8  12        4.38       22.31     21.11 o 
   3   8  12        0.69       -2.09     12.58 o 
  -3   9  12       16.78        6.36     14.01 o 
  -2   9  12       84.77       80.01     20.45 o 
  -1   9  12        2.41       -4.05     14.29 o 
   0   9  12       83.94      108.13     24.91 o 
   1   9  12       12.97       45.42     22.62 o 
   2   9  12        5.01        1.90     17.61 o 
   3   9  12        0.16       -0.21     14.29 o 
  -3  10  12        7.59        9.22     16.36 o 
  -2  10  12        6.19      -11.90     11.51 o 
  -1  10  12       38.38       73.76     20.40 o 
   0  10  12      105.57      201.33     74.56 o 
   1  10  12        0.18      -12.64     20.54 o 
   2  10  12        0.07       10.42     17.99 o 
   3  10  12        2.98        1.12     11.25 o 
  -3  11  12       11.84       21.54     13.00 o 
  -2  11  12        7.12       24.61     14.25 o 
  -1  11  12      302.99      385.64     45.51 o 
   0  11  12      314.59      358.09     57.87 o 
   1  11  12       13.90        4.04     17.28 o 
   2  11  12        1.27       11.33     16.92 o 
  -3  12  12        0.06        3.90     12.81 o 
  -2  12  12       10.71        0.35     14.99 o 
  -1  12  12       73.89       95.45     19.43 o 
   0  12  12       51.16       97.71     23.84 o 
   1  12  12       18.73       14.07     20.09 o 
   2  12  12        1.36      -13.04     18.81 o 
  -3  13  12        0.04       -3.97     15.25 o 
  -2  13  12        2.08        5.29     13.99 o 
  -1  13  12        1.23       21.58     16.78 o 
   0  13  12        0.17       15.03     20.63 o 
   1  13  12        3.64        5.46     22.25 o 
   2  13  12        7.51       -5.86     23.41 o 
  -3  14  12        0.07       14.17     19.02 o 
  -2  14  12        6.09        8.02     17.59 o 
  -1  14  12        6.38        8.55     15.42 o 
   0  14  12        8.29       22.91     18.32 o 
   1  14  12        8.14       24.91     21.88 o 
   2  14  12        0.31       13.07     28.53 o 
  -3  15  12        6.86        1.99     17.43 o 
  -2  15  12        0.55      -11.48     13.41 o 
  -1  15  12      117.15      110.88     23.47 o 
   0  15  12      177.94      224.79     40.15 o 
   1  15  12        3.17       -0.90     22.90 o 
   2  15  12        0.77       -9.74     27.05 o 
  -2  16  12        0.01        9.25     18.15 o 
  -1  16  12      122.15      165.11     31.17 o 
   0  16  12        2.11       61.00     37.02 o 
   1  16  12       19.57       25.12     23.52 o 
   2  16  12        2.35       25.08     25.61 o 
  -2  17  12       41.29       60.58     23.80 o 
  -1  17  12       10.60       18.35     20.92 o 
   0  17  12       45.42       39.10     24.50 o 
   1  17  12        0.31       10.95     44.84 o 
   2  17  12        1.16       19.72     24.77 o 
  -2  18  12        0.44       -0.85     16.25 o 
  -1  18  12       25.13       31.28     20.51 o 
   0  18  12        2.02       18.84     39.89 o 
   1  18  12        0.33       -1.04     37.54 o 
  -2  19  12        0.12      -13.53     20.67 o 
  -1  19  12        4.59       -5.12     15.52 o 
   0  19  12       27.89       30.96     23.45 o 
   1  19  12        0.61      -28.68     45.88 o 
  -1  20  12       19.75       30.85     23.82 o 
   0  20  12       22.66       62.10     28.06 o 
   1  20  12        1.67        2.09     33.37 o 
  -1  21  12        6.63       23.46     26.07 o 
   0  21  12        6.37       12.51     35.98 o 
   0  22  12        0.51      -33.37     38.06 o 
  -3   1  13        0.01        5.21     13.98 o 
  -2   1  13        0.00        8.05     14.19 o 
  -1   1  13       10.74        7.54     13.26 o 
   0   1  13        5.26       13.61     16.91 o 
   1   1  13       38.69       57.50     28.56 o 
   2   1  13        9.04       28.68     21.75 o 
  -3   2  13        0.35        0.21     14.36 o 
  -2   2  13      138.56      160.55     32.85 o 
  -1   2  13        3.94        7.13     13.03 o 
   0   2  13       12.09        5.38     15.89 o 
   1   2  13       20.35       93.68     60.48 o 
   2   2  13       31.43       29.83     27.79 o 
  -3   3  13        6.51        2.20     17.73 o 
  -2   3  13        7.55        6.19     13.08 o 
  -1   3  13        6.17        2.24     12.40 o 
   0   3  13        3.44       17.99     15.48 o 
   1   3  13        0.03       93.05     63.35 o 
   2   3  13        7.13        6.69     25.01 o 
  -3   4  13        0.29        3.77     18.04 o 
  -2   4  13       44.41       34.51     15.06 o 
  -1   4  13        6.29        8.32     15.65 o 
   0   4  13       25.10       37.81     16.75 o 
   1   4  13       12.86        7.80     23.19 o 
   2   4  13        0.32        4.42     23.61 o 
  -3   5  13        3.90       -6.01     25.03 o 
  -2   5  13        3.92        7.52     13.60 o 
  -1   5  13        0.01       10.43     13.95 o 
   0   5  13       20.94       35.45     18.22 o 
   1   5  13        0.40        9.82     20.45 o 
   2   5  13       15.84       40.14     28.11 o 
  -3   6  13        2.71        2.57     18.16 o 
  -2   6  13       55.72       48.59     16.70 o 
  -1   6  13        0.15       -2.61     13.08 o 
   0   6  13       37.26       97.47     26.05 o 
   1   6  13        5.84      -17.50     15.47 o 
   2   6  13        4.56       10.75     25.57 o 
  -3   7  13        2.28       19.89     13.13 o 
  -2   7  13        3.00       32.18     16.47 o 
  -1   7  13        1.42       17.47     19.17 o 
   0   7  13        5.34      198.52    167.10 o 
   1   7  13        0.45       15.48     20.83 o 
   2   7  13        0.06       14.35     22.72 o 
  -3   8  13        0.26        1.39     13.18 o 
  -2   8  13        0.81       -7.93     11.70 o 
  -1   8  13       87.10      141.95     25.46 o 
   0   8  13       17.83       34.75     20.52 o 
   1   8  13       10.38        7.26     18.77 o 
   2   8  13        8.54      -17.32     24.87 o 
  -3   9  13        2.38        1.46     13.32 o 
  -2   9  13        0.54        2.33     14.92 o 
  -1   9  13       41.38       62.71     39.62 o 
   0   9  13        0.01       14.69     17.14 o 
   1   9  13        5.28       15.91     19.03 o 
   2   9  13        1.73       28.38     25.14 o 
  -2  10  13        0.00       -3.06     12.98 o 
  -1  10  13       13.32       21.29     17.83 o 
   0  10  13       11.97       14.50     24.50 o 
   1  10  13       25.07       16.90     20.98 o 
   2  10  13        4.35       28.42     61.26 o 
  -2  11  13        0.99       -4.47     11.84 o 
  -1  11  13        3.00       -4.43     17.33 o 
   0  11  13        6.20       14.09     21.08 o 
   1  11  13       24.18       24.31     22.45 o 
   2  11  13        0.36       11.63     23.53 o 
  -2  12  13       18.45       15.09     18.56 o 
  -1  12  13       16.35       55.92     21.53 o 
   0  12  13        6.61        9.61     15.72 o 
   1  12  13        3.33       13.48     23.93 o 
   2  12  13        0.00        6.34     24.02 o 
  -2  13  13        0.95        0.92     13.37 o 
  -1  13  13       37.68       27.06     21.90 o 
   0  13  13       18.05       27.58     21.08 o 
   1  13  13        8.90       20.13     26.07 o 
  -2  14  13        1.70       -4.28     19.20 o 
  -1  14  13       80.82      106.50     35.19 o 
   0  14  13       52.60       70.44     21.60 o 
   1  14  13       34.94       29.72     22.05 o 
  -2  15  13       10.58       23.61     19.33 o 
  -1  15  13        5.84       17.20     17.28 o 
   0  15  13        0.03       -3.89     17.84 o 
   1  15  13        3.87        9.14     19.32 o 
  -1  16  13        0.11       13.73     23.98 o 
   0  16  13       39.58       62.19     22.73 o 
   1  16  13        0.20       25.27     24.15 o 
  -1  17  13        8.23      -13.29     19.98 o 
   0  17  13        2.21       63.54     31.54 o 
  -1  18  13        2.48        1.67     15.15 o 
   0  18  13        2.73       21.77     24.87 o 
  -2   0  14        0.71      -18.25     16.16 o 
  -1   0  14       15.76       20.86     21.90 o 
   0   0  14        0.01      -11.99     18.25 o 
   1   0  14       46.62       95.41     47.97 o 
  -2   1  14        0.57       -2.81     14.90 o 
  -1   1  14        6.72       19.56     14.56 o 
   0   1  14        0.50       -3.00     15.90 o 
   1   1  14        0.00       23.88     25.16 o 
  -2   2  14        6.18        1.52     14.02 o 
  -1   2  14        9.98       10.01     13.73 o 
   0   2  14        1.00       -3.62     13.81 o 
   1   2  14        1.34       37.77     24.05 o 
  -2   3  14        1.49       -3.59     13.79 o 
  -1   3  14        0.31       10.32     13.88 o 
   0   3  14        3.39      -18.91     16.53 o 
   1   3  14       25.57       47.05     24.80 o 
  -2   4  14        0.46       13.62     13.13 o 
  -1   4  14       10.75       15.50     15.16 o 
   0   4  14        6.10        2.91     20.27 o 
   1   4  14       15.37       41.10     27.11 o 
  -2   5  14       31.30       16.64     16.03 o 
  -1   5  14       10.53       25.62     14.90 o 
   0   5  14        0.66       -2.58     16.95 o 
   1   5  14        7.52       30.52     25.99 o 
  -2   6  14        0.49       14.55     16.76 o 
  -1   6  14        6.35       -7.12     12.68 o 
   0   6  14       13.88       26.89     17.55 o 
   1   6  14        9.45       22.91     25.81 o 
  -2   7  14        9.39       11.01     14.32 o 
  -1   7  14        0.51       13.94     19.35 o 
   0   7  14        1.59       23.58     19.25 o 
   1   7  14       56.22       67.55     24.63 o 
  -2   8  14        0.01        7.80     14.33 o 
  -1   8  14       39.73       32.67     19.23 o 
   0   8  14       14.27        5.61     17.44 o 
   1   8  14       43.70       61.80     25.03 o 
  -2   9  14        0.47        8.38     12.67 o 
  -1   9  14       41.89       61.32     26.85 o 
   0   9  14        1.80       27.24     21.56 o 
   1   9  14       20.27       51.82     34.93 o 
  -1  10  14       23.47       34.93     19.08 o 
   0  10  14       33.07       48.35     20.83 o 
   1  10  14        0.00       -0.40     16.54 o 
  -1  11  14       11.04       18.23     22.25 o 
   0  11  14       50.91       65.19     25.41 o 
   1  11  14       23.76       30.61     25.78 o 
  -1  12  14        9.09       14.95     16.89 o 
   0  12  14        4.94        7.44     16.38 o 
  -1  13  14        0.00       18.96     22.66 o 
   0  13  14        2.93       26.36     23.42 o 
  -1   1  15       30.52       27.62     17.65 o 
   0   1  15        2.91      -14.00     15.03 o 
  -1   2  15       16.41        8.31     16.40 o 
   0   2  15        0.73      -11.94     14.74 o 
  -1   3  15        1.32        5.68     14.53 o 
   0   3  15        2.75        6.66     16.54 o 
   0   4  15        2.25       -0.33     19.92 o 
                                                 
